# Supplementary material for: The SII-PNI score: A novel composite biomarker for personalized mortality risk prediction in peritoneal dialysis patients
Source: PLoS One. 2025 Dec 5;20(12):e0338086. doi: 10.1371/journal.pone.0338086 (PMC12680217; doi:10.1371/journal.pone.0338086)
Supplement: S1 Data — (XLSX) [file pone.0338086.s001.xlsx]

## Sheet: Sheet 1
survival state	Gender		course of disease	month of PD	DM	HP	cvd	BMI	age	method	WBC	Hb	PLT	Neutrophil count	Lymphocyte count	Monocyte count	Fibrinogen	CRP	calcium	Phosphate	PTH	ALP	Total protein	Albumin	total bilirubin	ALT	AST	HDL	LDL	Cholesterol	Triglyceride	glucose	BUN	Cr	Uric acid	potassium	sodium	carban dioxide	LVEDD	IVST	LVPWT	EF	SII	PNI
alive	man	CGN	60	23	0	1	0	17.7	62	0	5.3	128.5	171.5						2	2.1	441.5	128.5	60	35.5	4.2	21	19	1.3	2.6	4.25	1.65	5.9	18.95	1203.75	475	4	140.2	24	69	9	9	35	569.405	47.2833
alive	man	CGN	0	40	0	0	0	21.3	40	1	7.4	125	224.667	3.26	1.12	0.33	6.98	41	2.23	1.37	396.2	72.6667	60.3333	37.3333	6.23333	11	8	1.43333	3.36667	5.46667	1.53333	4.3	26.3667	865.667	425	4.5	144.867	28	65.5	10.2333	10	46.7	1639.74	50.1167
alive	woman	CGN	0	100	0	0	0	21.4	57	0	5.93333	96.6667	95.6667					41	2.47	2.17	165.667	61.3333	66.6667	43	4.86667	18.6667	19.3333	1.7	2.96667	4.83333	1.53333	5	22.7333	739.333	690	4.06667	136.267	28.7	45.3333	9.66667	9.3	65.7	443.256	50.5
alive	woman	CGN	2	178	0	0	0	21.6	40	1	6.06667	122.667	195	8.34	0.77	0.58	4.74	27.6	2.53	2.23	412.667	91.6667	64.3333	40.6667	4.66667	6	10	1.4	4.5	5.76667	1.46667	5.2	22.6667	1127.33		4.63333	142.4	30	59	9.16667	9	48	698.63	55.7
alive	man	CGN	0	27	0	1	0	29.3	34	0	6.9	86	157	4.4	1.25	0.45	5.23		2.3	1.85	488.5	129	61.5	41	7	46.5	23	1.25	2.8	4.75	1.595	5.5	21.75	821	476	4.4	142.2	21	54	11.9	11.7	59.5	633.545	53.6667
alive	man	CGN	0	135	0	1	0	21.9	23	0	5.43333	86.6667	198	2.64	1.28	0.3	3.74	41.5	2.27	2.13	390.667	76.6667	62	39.6667	3.23333	16.3333	15.3333	1.03333	2.4	3.1	1.03333	4.3	31.7333	1423.33	474	4.73333	141.733	28.3	59	9.33333	9.3	49.7	404.357	44.1
alive	woman	CGN	12	66	0	1	0	18.8	39	1	5.03333	112.667	249.667	3.24	0.66	0.43	5.12	2.8	2.43	1.53	386.833	47.3333	72.3333	43.3333	7.43333	13.6667	14.6667	1.56667	3.56667	6	1.8	4.7	21.7333	729.333	568.667	3.66667	140.733	29.3	52.6667	11.6333	11.9	67
alive	man	CGN	1	16	0	1	0	25.5	27	0	7.4	106	177						2	1.3	226	106	63	41	10.5	28	20	1.5	2.6	4.6	1.7	5.7	17.9	840	324	4.1	147.2	27	57	9.3	9.5	64	319.633	56.8
alive	man	CGN	0	24	0	0	0	20.8	60	0	6.9	122.333	159.333						2.4	1.1	106.4	126	63.5	30.6667	4.86667	39	56.6667	1.36667	2.23333	3.86667	1.13333		13.1	610.333	381.333	3.16667	133.933	27.3	43.5	10.15	10	50
alive	man	CGN	36	53	0	0	0	26.1	44	0	6.2	116	176	6.05	1.62	1.86	4.86	42.3	2.45	2	389.5	49	70.5	43.5	5.2	16	13	1.2	2.85	5.35	2.6	5.3	28.1	1491.65	517	4.55	147	26.5	62.5	10.8	10.3	51	567.486	53.1833
alive	man	CGN	120	11	0	1	0	26.1	60	1	6.83333	95	230.333	4.08	1.51	0.63	5.91	44.4	1.83	1.67	336.667	125.667	65	39.6667	5.66667	19	27.6667	1.13333	3.13333	4.83333	1.46667	4.6	27.5667	809.267	340.333	4.53333	139.3	20.3	64	9.35	9	52	2629.97	47.5
alive	woman	CGN	0	30	0	0	0	21.6	66	0	7.26667	86.3333	138.333						1.93	1.73	404.5	150.333	68.3333	40.3333	7.2	9	19.3333	1.5	3.46667	5.43333	1.8		16.8333	418.333	888.667	4.9	145.2	22	53.5	9.5	9	54.5	301.361	44.35
alive	woman	CGN	36	84	0	1	1	21.2	45	0	6.65	129	210.5	2.23	1.17	0.34	3.24	42.3	2.3	1.2	178.5	82	68	40.5	12.15	9	18	1.55	2.85	5.05	1.55	5.2	14.2	951.15	389	4.35	138.4	27	52	5.5	6	69	700.286	55.1667
infection-death	man	CGN	9	48	0	1	0	26.6	15	1	8.1	119.333	323.667	9.83	1.2	0.45	3.86	4	2.43	1.93	190.8	288.667	68.3333	45.3333	7.06667	11.6667	14.6667	1.16667	1.93333	3.13333	1.8	4.6	26.2333	940.333	535.333	4.4	145.067	26	58	9.4	9	54.7	463.876	48.45
alive	man	CGN	0	25	0	0	0	17.9	32	0	4.83333	80.3333	58.6667						2.13	1.33	668	138	66.6667	40	8.5	17	24	1.95	1.7	3.46667	1.16667		27.0333	1021.17	437	3.66667	137.767	23	55	10	10	58	175.132	40.9
alive	man	CGN	48	34	0	0	0	21.8	57	1	6.73333	97.6667	115.333	3.68	0.97	0.5	2.29	10.16	2.03	1.27	91	57	68	38	6.2	20	20.6667	1.43333	2.6	4.2	1.1	4.9	20.8	753.667	537	4.4	139.8	24.7	66.3333	9.96667	9.1	40	572.367	48.45
alive	man	CGN	0	9	0	1	0	23.1	32	0	8	110	241	5.07	1.35	0.31	4.58	5	2.37	2.1	164.8	73.6667	67.3333	44.6667	8.93333	21	13.6667	0.666667	1.83333	3.63333	2.8	4.8	22.7667	776.167	354.667	3.6	143.7	24.7	46	9.5	9	65	691.042	55.7333
alive	woman	CGN	96	49	0	0	0	23.3	53	1	6.35	95.5	164.5	4.35	0.99	0.35	3.46	4.2	2.25	1.65	174.7	61.5	61.5	36	7.1	7.5	11	1.7	3.5	5	1.6	4.9	19.65	523	460	4.55	143.25	23.5	57	12.8	11.7	59	862.29	49.0667
alive	woman	LN	60	124	0	0	0	20.1	25	0	15.8	69	230						3.3	3.4		179	61	39	5.2	9	21			4.6	2.3		47.9	826.2	748	2.6	134.5	21	38	9	9	60
alive	man	DN	96	37	1	1	0	23.8	48	0	4.86667	107.333	199.667	3.22	1.11	0.26	3.46	39.8	2.17	1.77	469.667	80	62	39.3333	4.33333	8	1	2.23333	1.86667	3.13333	0.7	6.8	21.1	860	439.667	4.9	143.533	24	55	11.1667	10.8	68	797.164	46.25
alive	woman	CGN	12	70	0	1	0	23.7	40	0	7.93333	122	382.667	6.84	1.38	0.39	3.67	42.3	2.77	1.5	268.133	72.6667	73.6667	42	11.7667	6	8	1.9	3.4	5.8	1.7	3.4	16.9333	740.667	463	4	141	28	53.3333	10.2667	9.7	61.3	352.256	57.25
alive	man	CGN	1	9	0	0	0	17.3	26	1	5.5	85	193.667	3.48	1.17	0.5	8.31	2.14	2.13	2.47	313.333	95.6667	52.3333	30.3333	5.46667	29.6667	19.3333	0.766667	1.93333	3.1	0.866667	3.3	50.8667	1642.97	464.833	4.36667	143	22.3	50	9	9	62	652.667	43.2
alive	woman	CGN	0	17	0	0	0	18.8	41	0	5.5	94	203.667					41.1	2.53	1.5	184.333	79.6667	69.6667	42	3.96667	11.6667	14	2.06667	2.93333	5.5	1.83333		20.0333	696	532.333	3.76667	140.2	30.7	53			62	126.518	49.2667
alive	man	CGN	0	32	0	1	0	23.5	28	0	3.95	80.5	162.5	7.33	0.84	0.46	9.82	2.7	2.4	2	152.7	64	63	40	4.7	9.5	15.5	1	2.05	3.65	1.15	5	21.75	1307.5	402	6	141.8	28	48.5	12.2	12.4	62.5	308.837	49.6667
alive	man	CGN	0	92	1	1	0	19	54	0	5.4	95.3333	279.333	3.2	1.42	0.46	11.53	41	2.1	1.47	254	98	55.6667	34	3.1	18	22	1.3	3.6	5.13333	1.36667		21.3	758.333	495.333	3.93333	143.8	31.7	47	11.4333	11.4	66.3	1499.58	50.8
death-no reason	woman	CGN	0	43	0	1	0	22.7	39	1	5.6	81	233.667	4.23	1.03	0.27	3.92	41	2.1	1.3	213.333	76	63	37.3333	3.33333	7.33333	12	1.46667	3.36667	4.86667	1.1	4.7	11.1333	738	373	3.1	138.967	27	52.3333	9.76667	9.7	59.3	549.142	50.5
alive	man	CGN	0	48	0	1	0	24.9	26	0	5.65	103.5	147	7.93	1.14	0.24	3.48	41.1	2.25	2.3	375	70	66	42	7.2	10	13.5	0.95	1.75	3	1.9	6.1	22.55	1371.75	562.5	4.4	143.65	27	53.5	9.8	9.5	67.5	289.722	43.7
alive	man	CGN	0	31	0	1	0	25.8	59	0	6.6	104	174						2.4	2.4	259	98	64	36	6	46	34	1.1	3	4.5	1.2	6	23.4	1260	492	6.7	149.7	27	49	9.6	9.2	67	970.2	44.75
alive	woman	CGN	0	101	0	1	0	18.9	25	0	4.93333	92.6667	100	4.43	1.47	0.37	7.71	42.3	2.27	1.63	200.333	64.6667	60	37	6.56667	13	12.6667	1.33333	1.63333	3.16667	1.53333	5.5	18.8333	865.333	442.333	4.1	139.033	28.7	49.3333	9.53333	9.2	63	1078.35	43.3
alive	man	CGN	0	51	0	1	0	25.3	31	1	6.13333	82.3333	242.667	4.56	1.59	0.74	3.5	40.2	2.43	1.97	267.5	71.6667	67.6667	43.6667	8.03333	30	15	1.4	3	4.6	1.1	6	29.2667	1454.33	568.667	4.4	141.1	29	63.6667	9.5	9.3	63.7	1256.74	57.2
alive	man	CGN	12	159	0	1	0	23.3	49	1	6.73333	85.3333	136.667	3.89	0.81	0.51	5.36	42	2.43	1.77	232.667	73.3333	61	36.6667	4.53333	23	21.6667	1.63333	3.1	5	1.03333	5	30.2	1517	572.667	3.93333	144.733	32	61.3333	11	11	63.7	468.153	46.6167
alive	woman	CGN	24	59	0	1	0	22	47	0	4.35	104	167	2.58	0.78	0.21	3	3.17	2.25	1.75	187	47	60.5	36.5	7.1	11.5	13.5	1.1	2.9	4.9	1.15	4	24.4	759	457	3.9	142.9	27.5	48	10.25	9.9	68	469.878	41.75
alive	woman	CGN	108	29	0	1	0	17.6	33	0	5.76667	83.6667	142	5.07	0.85	0.33	3.75	39.8	2	1.67	283.667	77	67.3333	39	5.73333	6	13	1.26667	2.5	4.46667	1.46667	4.5	19.9333	968.667	456.333	4.03333	142.667	22.7	43.6667	8.83333	8.7	64	1367.05	43.4167
alive	man	CGN	84	21	0	1	0	30.1	55	1	9.3	77.3333	308	4.52	1.62	1	6.79	7.38	1.73	2.03	359	81.3333	62.3333	36	5.43333	10.3333	13.6667	0.8	3.8	5.16667	1.5	5	28.5	1206.87	543.667	4.56667	142.9	25.7	58	11.4667	10.9	64	1213.54	40.5667
alive	man	CGN	0	68	0	0	0	20.1	37	0	4.96667	107	142						2.07	2.27	181	112	65.6667	41.6667	4.23333	11.3333	18.6667	1.7	2.96667	4.46667	1.7	4.8	20.7333	910	408.667	4.06667	144.1	30	62	9.66667	9	64.7	835.576	49.8333
alive	man	duonang	72	83	1	1	0	20.8	47	0	4.35	132	124.5	3.8	0.55	0.53	6.01	7.37	2.45	1.1	191.45	61.5	71	43	8.65	25	22	1.5	2.4	4.25	1.05	7.3	17.9	876.05	445.5	3.9	143.65	27	53	9.55	9.4	65	1489.85	38.3333
alive	man	DN	24	19	1	1	0	23.7	60	0	6.95	149.5	176						2.2	1.5	171.5	60	51.5	29	7.05	18.5	19	1.9	3.05	4.95	1.25	15.2	14.6	746.5	402	3.45	138.9	22	46	10.3	10.3	65	605.952	46.25
alive	man	CGN	84	100	0	1	0	19.7	25	0	6.3	89.5	228	3.99	1.39	0.36	3.61	39.8	2.5	1.7	786.5	91	64.5	44.5	3.7	8	11	1.5	2	4.15	1.2	5.9	20.7	1377.5	402	3.6	142.05	28	58.5	10.75	10.7	68	859.745	47.8167
alive	woman	CGN	6	33	0	0	0	28.8	53	0	6.35	96.5	134	6.73	0.98	0.26	6.21		2.65	2.1	26.7	66.6667	73.6667	43.6667	6.53333	13.6667	17.3333	2.1	3.4	6.43333	1.76667	4.7	24	1059.1	569	4.8	141.6	25	45	10	10	67
alive	man	CGN	3	17	0	1	0	22.2	43	1	7.05	107	145	5.65	1.37	0.64	5.44	8.79	2.25	2	212	111.5	69	39	5.8	9.5	14.5	0.85	2.15	3.55	1.35	4.6	20.5	1148.1	328	3.95	139.1	26.5	56.3333	12.2	8.7	65	846.988	43.25
alive	woman	CGN	12	34	0	1	0	20.1	32	1	8.63333	105.667	193	7.36	1.7	0.47	3.29	2.9	2.27	1.53	66.4	66.3333	62.6667	41.3333	4.13333	10.3333	14.6667	1.53333	2.16667	3.9	1.46667	4	27.1333	934.133	431	4.76667	139.933	23.3	46	9.36667	9.1	68.7
infection-death	woman	CGN	60	11	0	1	0	20.4	36	1	8.5	88	298	5	1.09	0.41	4.52	2.9	2.33	1.9	149.167	70.6667	67	42	5.1	9.66667	12.6667	1.76667	2.46667	4.6	1.03333	3.9	27.1	821.7	241.667	3.63333	138.567	23.7	44	9.25	9.2	65.5	427.587	48.7667
alive	woman	duonang	12	43	0	1	0	19.5	55	1	5.8	100.333	250.333	4.2	0.74	0.27	3.59	5	2.6	1.33	34.2667	40	71.6667	41	9.93333	7.33333	13	1.46667	3.26667	4.96667	1.6	5.5	22.3333	752.3	282.667	3.83333	139.667	27.3	44	9	9	65.7
alive	woman	CGN	0	25	0	0	0	21.8	32	0	10	75	234.667						2.47	1.53	842	90.3333	66	40.3333	2.56667	11.6667	10.3333	1.76667	2.86667	4.93333	1.96667		16.9333	907	747	3.9	141.833	20	40	10	9	66	778.624	50.9167
alive	man	CGN	0	19	0	1	0	23.6	49	0	4.3	74.3333	212	3.34	0.59	0.42	4.72		2.2	1.6	280.667	71.3333	56.3333	38	3.9	29.6667	25.6667	1.83333	3.16667	5.53333	0.866667		21.9	1271.67	730.333	5.13333	141.333	25	44	11.4	9.5	66	446.983	47.8833
alive	man	CGN	48	75	0	1	0	17.3	36	0	6.1	100.667	162	3.09	1.48	0.34		39	2.37	1.67	131.333	93.3333	65.6667	43	2.7	29	20	1.33333	2.93333	5.13333	2.03333	5.2	21.7667	847.333	497	5.46667	142.9	25.3	43.3333	9	9	69.7	949.119	50.95
death-no reason	man	DN	96	44	1	1	1	21.6	69	0	8.16667	116.667	197						2.27	1.53	101.55	67.3333	66	40	4.9	26	15.3333	0.9	1.86667	3.63333	2.13333	8.8	26.7	731.667	491.333	3.8	137.567	24.7	46.6667	11	10.3	65.7	1366.97	47.45
alive	woman	CGN	48	12	0	1	0	21.2	53	0	7.2	112	191.5						2.55	2.1	487.5	127.5	77	42	4	42	29.5	1.65	3.1	5.75	1.95	5.6	20.85	999.5	327.5	4.85	142.9	29	48.5	11.1	10.6	66	468.462	40.7
alive	woman	CGN	0	88	0	1	0	18.2	28	0	5.45	108.5	132	9.77	0.86	0.51	6.22	39.8	2.5	1.05	119.5	105	76.5	46.5	8.25	18	23	1.6	2.2	6.1	1.55	5.7	12.1	725.5	449.5	3.85	143.35	29.5	40	9.6	8.5	71	351.127	39.65
alive	man	CGN	6	64	0	0	1	23.9	52	1	6.26667	128.667	172	5.04	1.44	0.5	4.57	5.61	2.33	1	282.2	84.6667	62.3333	38	5.43333	5	12	1	3.56667	4.83333	1.4	5	13.9667	628.333	339.333	5.76667	142.267	28.7	58.3333	10.1333	9.4	52.3	429	46.35
alive	man	CGN	1	64	0	1	0	23	52	1	6.8	153	180.667	9.18	0.98	0.41	4.05	6.7	2.37	1.23	132.467	69	66.6667	42.3333	9.2	21	17	1.56667	2.26667	4.4	1.26667	5.8	22.8667	574.333	514	4.3	146.1	28.3	52.3333	9.23333	9.1	69	1369.17	42.5833
alive	woman	CGN	0	88	1	1	0	26.4	45	0	7.63333	109.333	258	6.7	1.04	0.41	5.7	33.4	2.33	1.3	305.333	72.6667	65.3333	38.6667	5.06667	16.6667	20	1.56667	3.36667	5.7	2.3	11.3	18.0667	645	550	4.03333	137.533	31	43.3333	9.33333	8.7	66.3	367.937	46.35
alive	woman	CGN	0	126	0	1	0	20.6	42	0	5.7	103.333	131.667	3.63	0.57	0.3		43.2	2.43	1.43	553	61.3333	58.3333	40.3333	7.66667	28	26.6667	1.4	2.53333	4.3	2.23333	6.8	24.7333	721.667	474.667	4.36667	139.3	28	46	9.53333	8.9	66.3	350.558	41.8167
alive	woman	CGN	36	68	0	1	0	25.1	33	1	5.9	106.333	150.333	3.47	1.22	0.39	3.8	3.6	2.57	1.87	406.333	95.3333	68.6667	42.6667	5.33333	9	11.3333	1.8	2.43333	4.93333	1.46667	5.1	31.3667	1458.33	464.333	4.73333	138.633	25	53.3333	10.9667	10.9	62.3
alive	man	CGN	108	162	0	0	0	19	52	0	4.76667	115.667	158.333	2.5	1.08	0.33	3.34	5	2.43	1.4	342.667	95.3333	64.6667	45	4.83333	16	17.3333	1.76667	2.6	4.76667	1.16667	4.5	24.1	900.333	743.333	3.66667	142	29	48.3333	9.33333	9	66.3	477.247	45.15
alive	woman	CGN	3	19	0	1	0	21.2	25	0	4.8	39	115	3.59	0.89	0.27	2.77	2.78	1.6	2.6	785	111	67	44	9.7	9	10	0.4	1.8	2.3	0.3	6.3	53.2	445	192	4.7	138.3	16	52	9	9	70	959.621	42.4833
alive	woman	CGN	0.5	51	0	1	0	24.9	53	1	9.43333	107.333	136	4.52	1.65	0.55	3.75	3.1	2.07	1.33	179.667	74	68.6667	40.6667	7	14.3333	21	1.66667	3.5	5.53333	2.26667	4.7	18.8	612.467	388	3.73333	145.833	29	49	9.7	9.1	66.3	1225.64	46.6333
alive	man	CGN	12	28	0	0	0	24.2	31	1	9	101.667	222	9.29	0.62	0.25	6.89	4.27	2.33	1.47	437	142.667	70.6667	47.3333	5.13333	32	34.3333	0.733333	1.66667	5.06667	5.83333	5	19.5	950.333	489	4.23333	140.433	22.7	44.3333	9.13333	9.1	66.3	103.899	45.45
alive	man	zidian	12	37	0	1	0	20.8	21	1	4.8	93	137.333	2.96	0.96	0.26	4.23	5.66	2.47	1.2	136	94.3333	63	40.6667	4.76667	10	17	0.8	2.03333	3.03333	1.06667	4.5	24.1333	680.333	416	4.26667	141.467	30	53.6667	10.5667	10.3	66.3	2112.08	44.5167
alive	man	CGN	0	35	0	1	0	31.4	29	1	4.76667	95.6667	162.667	4.27	0.69	0.3	5.9	6.08	2.37	1.77	241.333	53.6667	74.3333	48	7.16667	20	13	0.833333	3.26667	4.73333	2	5.4	33.9333	1246	278.667	4.96667	140.8	27	52	10.6	10.3	66.7
alive	man	CGN	0	4	0	0	0		36	0	9.8	74	197						1.95	1.4	238	73.5	46.5	29.5	3.95	9	15	2.4	1.2	5.05	1.55		20.7	1065	354	4.55	142.05	24					844.286	49.8667
alive	man	CGN	12	7	0	1	0	18	47	0	5.35	93.5	123						2	1.45	329.5	134	59	40.5	5.35	22.5	27	1.45	1.85	3.15	1.5	5.9	19.55	788.85	433	3.85	142.4	24
alive	man	CGN	36	20	0	1	0	23.3	31	0	8.8	61	239						2.3	2	402	73	67	44	1.7	8	13	1.2	4.2	6.5	1.5	6.1	26.4	1400	436	5.1	140.4	28	60	12	12	68	835.116	39.45
death-cancer	woman	CGN	96	114	0	0	0	15.1	28	0	4.2	103.333	72.6667	1.95	1.12	0.21	4.35	41	2.4	1.53	156	102.667	64.3333	43.6667	8.46667	18.6667	20.3333	1.83333	2.06667	3.76667	1.33333	5.2	18.9333	468	717.667	4.5	144	24.3	43	8.66667	8.3	67
alive	man	CGN	0	45	0	0	0	25.9	29	0	8.53333	109	172.333						2.43	2.53	25	125	60	35.6667	6.5	33.3333	25.3333	2.1	2.1	4.13333	0.633333	4.8	32.2667	1603.67	636	4.3	139.133	27.3	51	9	9	66.7	1845.65	43.3667
cvd-death	woman	CGN	120	31	0	1	0	25.7	65	0	7.7	87	213	6.84	2.06	0.59	5.01		2.1	1.9	297	83	67	37	2.9	17	11	0.8	2.2	4.5	3.3	4.8	28	746.2	479	4.7	135.6	21	43	9	9	67	838.509	43.1833
alive	man	CGN	0	56	0	1	0	17.5	32	1	4.63333	119.333	198.333	3.15	0.89	0.19	3.51	1.9	2.4	1.07	569.333	141.667	66.3333	41.3333	7.86667	27	20.3333	1.4	2.9	4.86667	1.56667	5	15.7667	884	384.667	3.36667	145.067	28.3	55.6667	9.96667	9.8	67	589.918	50.7667
alive	woman	CGN	0	118	0	1	0	26.5	38	0	11.9667	109.333	282					39.8	2.6	1.67	38.7	75	64.3333	45	4.03333	25	39	1.53333	2.6	5.3	1.63333	5.7	17.4333	665.567	428.667	4.33333	134.3	25.3	42	9	8.3	67.3	607.353	38.7333
alive	man	CGN	0	8	0	0	0	24	21	0	9.03333	132.333	181.333						2.3	1.13	784	87	72	44	10.5	25	26					5.1	15.5667	356	560.667	4.43333	143.067	25					1461.51	48.4
infection-death	man	CGN	0	4	0	0	0		56	0	7.2	113	208						1.9	1.3			55	26	3.7	9	15			9.3	1.8		23.1	879	435	3.8	139.7	24	39	9.5	9	64	1195.81	44.4667
alive	man	DN	48	45	1	1	0	24.3	68	0	6.5	117.667	159					50	2.67	1.03	97.3	76.6667	65.6667	42.3333	11.1	14.6667	21.3333	1.4	2.73333	4.86667	1.43333	9.7	18.8333	551.667	394	4.2	140.733	31.3	49.3333	10.6667	9.9	67	480.897	35.05
alive	woman	CGN	0	9	0	0	0	22.9	47	0	9.35	104	365.5						2.25	1.43	74.8	57.5	65	41.5	8.13333	14	15	1.6	2.45	5.2	2.85		16.45	656.7	568	3.75	138.7	27	52.5	10	9.5	52	793.363	42.65
cvd-death	man	DN	1	6	1	1	0	24.2	35	1	6.93333	106.333	258	3.65	1.79	0.45	6.23	8.3	2.27	2.03	227	57	57	34.6667	4.43333	14	17	0.833333	1.43333	3.06667	1.86667	4	19.7667	924.067	346	4.33333	137.9	27.3	45	10	9	68	401.209	46.35
alive	man	CGN	120	43	0	1	0	21.7	44	1	4.2	93.6667	138	2.51	0.67	0.46	4.25	5	2.2	1.27	469	80	73.6667	46.6667	5.33333	12.3333	9	1.13333	2.1	3.86667	1.93333	5.1	28.7567	718.9	322	4.3	142.8	29	45.3333	9.03333	8.8	68.7	1043.31	44.5
alive	man	CGN	0	104	0	1	0	22.1	43	0	7.75	105.5	221	5.87	0.49	0.67	5.22	1.6	2.05	2.35	223	76	60.5	34.5	3.8	16.5	12	0.8	4	4.95	1.4	4.3	31.25	1341.8	392	5.6	135.7	16	47	10	10	67	490	52.3333
alive	man	CGN	0	92	0	0	0	22.5	38	0	4.8	130.333	155.667					41	2.53	1.27	238.667	110.333	75	47.6667	6.33333	21	26	1.33333	2.36667	4.46667	2.33333	5.5	16.3667	539	691.667	4.53333	143.333	29	49.3333	9.33333	9	67.3	352.599	46.85
alive	woman	CGN	1	20	0	1	0	21.2	30	1	6.63333	109.667	273.333	8.46	1.84	0.72	5.44	3.1	2.6	1.37	451.5	91.3333	79	48	7.6	7	13.3333	0.833333	2.03333	4.56667	4.5	4.4	20.1667	759.567	482.667	4.26667	136.433	25	45.6667	10.0333	9.5	67.3	1662.12	43.8667
cvd-death	man	CGN	96	48	0	1	0	19.1	57	0	5.53333	111	192.667						2.2	1.17	126.333	73.6667	66	42.6667	8.3	12	20.3333	1.33333	2.33333	4.13333	1.66667	5.3	14.8333	638	489	4.16667	141.067	24.7	41.3333	10.0667	9.6	67.3	1237.5	45.95
death-cancer	man	CGN	60	111	0	1	0	23.5	38	0	3.83333	117.333	109.667					42.3	2.53	2.77	152.5	107	64.8333	44.6667	5.2	11.6667	12.6667	1.5	1.83333	2.96667	0.633333	4.8	29.2	1395	454	4.43333	139.867	23.3	48.6667	10.7	10.5	67.3
alive	woman	CGN	0	116	0	1	0	19.1	49	0	7	120.5	127	7.21	1.8	0.71	4.18	41.3	2.5	1.3	295.5	461	67	39	3.2	32.5	23.5	2.5	2.95	6.2	1.25	6.5	27.4	706.85	345	4.9	142.2	28.5	42	9.5	9	67.5	178.686	48.5833
alive	man	CGN	0	6	0	1	0	23.1	39	0	4.3	93	89						2.1	1.4		87	58	37	4.3	33	35	1.8	2.3	4.1	1		14	1036.2	329	4.1	135	29	60	10	9	68	514.676	56.6333
cvd-death	woman	CGN	12	88	0	1	0	20.4	50	0	6.6	111.5	151.5	2.9	1.32	0.34	4.06	42.3	2.4	1.45	40	82.5	66.5	40	12.05	13	21	1.7	3.2	5.45	1.75	5.6	24.75	777.5	373	4.35	141.2	28	41.5	9.3	9.3	67.5	377.812	42.6
cvd-death	woman	CGN	12	38	0	0	0	20.8	29	1	7.195	80	149	2.8	1.44	0.43	3.54	1.03	1.9	2.2	597	111	56	36.5	3.65	8	13	1.35	1.95	3.55	1.05	4.8	23.6	1405	384.5	4.1	138.7	21.5	52	9.6	8.8	68	1361.68	47.6
alive	woman	CGN	36	4	0	1	0	20.7	43	0	7.06667	90	98.3333	4.2	0.68	0.35	3.14	3.14	2.13	1.33	311.333	86.6667	57.6667	35.3333	5.36667	16	17.3333	0.966667	1.33333	4.6	5.46667	3.2	27.9	905.967	322.7	4.76667	138.633	23.3	49.5	9.65	9.3	67.5	1143.85	43.9333
alive	man	CGN	36	18	0	1	0	19	39	0	6.15	79	237						2.3	2.05	478	36	60	40	3.75	21	13.5	1.4	1.8	3.15	0.85		47.7	987.7	438.5	6.05	139.45	19.5	47	9.5	9.5	67.5
cvd-death	woman	CGN	0	144	0	1	0	22	24	0	6.16667	86.6667	141.333	7.91	1.97	0.73	5.19	42	2.53	1.53	188.333	57.6667	57.6667	43.3333	6.06667	17.3333	13.3333	1.36667	2.13333	3.96667	1.16667	5.1	17.7667	902.667	477.667	3.93333	139.3	26.7	53.6667	10.6	10.2	64.7	788.485	54.9
alive	woman	CGN	12	111	0	1	0	19.3	34	0	5.75	145	240					41.3	2.35	0.7	528.5	93	64.5	39.5	5.85	22.5	13	1.85	2.25	4.25	0.85	4.8	17.65	693.35	279	3.9	141.35	30	40	8	8	68
alive	man	CGN	0	25	0	0	0	20.9	39	1	5.9	110.333	163	6.56	0.33	0.36	3.82	19.6	2.4	1.67	323.567	85.6667	67.6667	41	8.13333	25.3333	22	1.06667	2.63333	4.66667	2.3	5	28.2	1188.93	480.333	4.06667	137.6	26.3	49.3333	8.73333	8.7	68	1469.22	43.1
alive	woman	CGN	3	76	0	1	0	18.4	52	0	7	125	256	4.35	1.32	0.47	5.31	41.2	2.75	1.2	34	66.5	69	42	10.3	15.5	16	2.05	3.7	6.1	1.2	6.8	15.45	775.75	319	3.2	140.8	26	38.5	9.75	9	68	1304.7	41.4667
alive	woman	CGN	0	22	0	1	0	23.8	47	0	4.13333	66.3333	214						1.97	2	434	76.6667	63.6667	35	3.8	17.3333	21	1.6	2.5	4.6	1.43333		19.3667	814.533	434	4.16667	138.833	25.3	39.5	10.85	10.4	66.5	433.939	48.25
alive	man	CGN	36	12	0	1	0	21.8	30	0	4.2	62	50	3.06	0.74	0.26	4.08	7.9	2	1.3	433	89	63	40	6.9	19	16	1	2.1	3.8	1.2	5.5	45.7	1299	660	4.3	141.2	28	48	9	9	68	750.897	37.1
death-no reason	woman	CGN	24	67	0	1	0	25.8	47	0	8.73333	120.667	255.667	7.34	2.38	0.44	5.72	5.85	2.2	1.47	369.433	68	72.3333	43	6.06667	7	17	1.2	2.86667	5.56667	3.83333	3.9	18.9333	657.333	347	4.73333	142.367	21.3	42	9.4	9	68	508.706	48
alive	man	CGN	120	29	0	0	0	23.9	32	1	6.66667	98.3333	145.667	3.05	0.42	0.34	4.74	3.5	2.13	2.9	194.9	82	68	45	7.6	32.6667	40	1.43333	1.23333	3	1.1	5.1	68.8667	2485.33	257	4.8	140.233	24.7	47	10	9	68	529.537	50.3333
alive	woman	CGN	24	45	0	0	0	19	26	1	7.73333	115	285.667	3.26	1.08	0.11	5.57	14.3	2.63	1.73	90.1	62.3333	75.6667	43.6667	6.93333	18	20	1.03333	3.03333	4.56667	1.2	4	18.8333	845.333	416.667	3.56667	139.3	28.7	32	9.5	9	68	613.478	45.2333
alive	woman	CGN	36	22	0	0	0	20.3	49	1	8.8	104.333	190.667	6.38	1.62	1.04	3.57	42.1	2.13	1.07	141.2	141	68.3333	29	10.4667	11.5	26.5	2.53333	3.16667	5.46667	1	4	13	392.733	392.333	4.1	139.733	28.7	42.5	9.5	9	68	223.793	51
alive	man	CGN	0	6	0	0	0		62	0	6.5	83	131						2.1	1		113	57	32	4.1	9	14			2.9	0.9		18.5	550	259	4.2	137.9	25	46	10	9.6	68	501.731	58.1333
cvd-death	woman	CGN	1	35	0	1	0	25	44	0	6.33333	94	318	3.61	0.96	0.26	3.4	3.14	2.47	1.23	192	68.6667	68.6667	39.6667	2.06667	10	17	1.7	3.6	5.3	1.16667	4.8	18.7333	494	298	3.93333	138.367	30	47	9.76667	10.1	65	332.841	46.6
alive	man	CGN	48	81	0	1	0	26.3	45	0	5.05	82	148.5					41.3	2.1	1.3	398	73	55.5	38.5	10.35	19.5	20.5	1.45	2.15	4.05	1.35	4.5	16.7	981.15	485.5	3.95	141.7	24	56.5	10.9	10.3	68.5	1027.8	40.55
alive	man	CGN	0	23	0	1	0	23.4	47	0	7.53333	96.3333	343.667	4.44	1.5	0.57	4.44	3.1	2.33	1.23	210	77.6667	62.3333	35.3333	4.66667	7	15.6667	0.9	2	3.5	1.4	6.2	13.35	874.2	290	3.4	141.75	27	42	10.6	9	68
alive	woman	CGN	228	46	0	1	0	22.5	49	1	8.33333	117	200.667	4.75	1.8	0.85	2.75	1.78	2.43	1.77	606.333	87.6667	67.3333	41.3333	4.1	17.6667	20	2.16667	4.3	6.5	1.3	3.7	20.5667	980.667	318.333	4.23333	140.367	28.7	42.6667	9.26667	8.8	69	1151.41	50.8333
alive	man	CGN	0	79	0	1	0		30	0	4	51	95						2	2	1095	99	64	42	5.6	15	16	1.7	1.2	3.3	1.1		37.4	1203.5	494	5.7	140	19	49	9.8	9	68	843.636	48.6
alive	woman	CGN	12	52	0	1	0	20.5	46	0	7.7	104.5	206.5	1.66	1.12	0.37	4.88	41.2	2.45	1.1	508.5	94	66	42	6.15	26.5	27.5	2.3	2.1	4.55	1.15	5.1	12.25	745.6	397	3.6	137.15	28.5	52	9.8	9.5	67.5
alive	woman	HBV	84	87	0	1	0	21.3	61	0	4.8	112	119	2.92	0.42	0.49	3.31	41.1	2.35	1.45	195	119.5	67	38.5	6.95	19.5	26.5	1.25	2.2	4.05	2.15	5.7	13.55	462.5	371	4.05	141.2	27.5	42.5	10.35	9.1	68	722.803	40.95
alive	woman	CGN	0	123	0	0	0	23.7	26	0	7.2	95.3333	170	5.69	1.69	0.49	3.86	39.8	2.2	1.97	29	88.6667	65.6667	40	5.53333	9.66667	11	1.46667	2.8	4.7	1.5	6	20.5333	766.167	435.667	4.06667	139.333	20	49.6667	10.6667	10.3	67.3	372.558	48.9167
alive	man	CGN	1	6	0	1	0	25.4	41	1	7.13333	93.3333	143	6.01	1.7	0.43	4.73	3.1	2.2	1.53	82.9	53.3333	63.3333	38.3333	9.46667	9.66667	16.6667	1.2	1.6	3.06667	0.866667	4.7	23.3667	1009.73	477	4.46667	141.833	24.7	51.5	9.9	9.4	69.5	920.224	48.5667
alive	man	ANCA	8	78	0	1	0	25.6	72	0	7.16667	93	187	5.5	0.83	0.63	4.81	52.1	2.33	1.53	110.233	57	59	34.6667	7.7	11	11	1.86667	3.26667	5.26667	1.63333	5.1	15.9667	611	398.333	4.53333	146.967	28.7	50	10.1	9.1	68
alive	man	CGN	36	12	0	1	0	19.6	37	1	4.1	92.6667	119	2.9	0.72	0.48	2.4	2.52	2.03	2	144.267	73.6667	59.3333	40.6667	5.76667	20	13.3333	1	1.9	3.43333	1.33333	4.2	29.5333	941.9	366	4.1	142.233	24.3	58.3333	9.03333	8.8	53.7	1805.48	49.0333
alive	woman	CGN	0	107	0	1	0	18	45	0	7.8	124	445.5	2.75	0.99	0.3	3.71	41.3	2.55	1.2	106.95	79.5	70	41	6.1	13	22.5	1.9	3	1.35	5.35	5.4	15	759.3	380.5	3.8	141.9	27	42	9.8	9.15	68	1420.81	44.7
alive	man	CGN	0	82	0	1	1	25.3	40	0	6.2	108	139.5	6.1	0.64	1.11	6.33	42.5	2.45	1.3	305.5	43.5	70	43.5	2.8	50.5	42	1.2	3	4.8	1.55	5.9	27.9	1265.8	502.5	4.5	144.35	25	48.5	11.95	12.4	65	1321.21	37.85
alive	woman	CGN	0	95	0	1	0	28.7	37	0	8.6	90	174	5.67	2.08	0.43	5.76	39.8	2.1	1.1	40.4	155	77.3333	43.3333	8.06667	35.3333	28	1.4	2.05	3.43333	1.53333	5.7	17.7	768.167	452.333	3.4	142.667	23	44.6667	9.33333	9.2	68	681.941	43.7167
alive	woman	CGN	0	50	0	1	0	27.6	41	1	7.33333	94.3333	120	5.91	0.84	0.17	3.97	27.4	2.43	1.67	184.767	100.667	75	45.6667	7.66667	28.3333	23.6667	1.1	2.6	4.3	1.73333	4.5	30.8333	1003.33	477.667	4.03333	136.8	29.7	52	9.5	9.2	68	386.32	33.2833
alive	man	DN	0	41	1	1	0	26.5	59	0	9.46667	106.333	202.667						2.03	1.4	138.5	60	70.6667	43.6667	6.83333	11.6667	19	1.1	2.36667	5.13333	3.3	5.6	17.5333	677.3	596	4.73333	142.633	25	45.6667	10.3	9.6	68
alive	woman	CGN	0	27	0	0	1	24.7	32	1	6.93333	90.6667	154.667	6.12	0.78	0.36	4.61	10.7	2.2	1.83	47.9	66.5	65	36.6667	8.4	14	17.6667	1.6	2.83333	4.63333	1.03333	4.5	18.6667	701	365	4.23333	139.633	24.7	60.5	9	9	40.5	827.333	40.6
alive	woman	CGN	96	5	0	1	0	15.6	41	0	6.05	118	162	6.65	1.29	0.73		3.4	2.2	1	242.2	65	54	33	5.9	12	13	2.5	3	5.5	0.9	4.6	18.3	706	379	4.3	141.7	24.5	38	10	10	68	512.735	45.1
alive	man	CGN	72	7	0	1	0	16.8	35	0	3.95	91.5	111.5	2.75	0.68	0.2	4.8		2.6	1.55	461	393.5	66	41	4.05	21.5	25.5	1.4	2.75	4.5	1.1		17.7	1319.5	473.5	3.95	141.35	27.5	40	10	10	68	1146.05	45.2833
alive	woman	CGN	0	10	0	1	1	19.6	17	1	8.8	63.1667	216.333	5.23	0.69	0.28	4.91	1.42	2.67	2.2	289.233	58	71.6667	46.6667	8.86667	14.6667	11.3333	1.23333	1.83333	3.5	1.3	4.7	22.9333	963.833	330	5.3	138.933	30.7	58	7.2	6.8	38.5	339.323	43.0667
alive	man	CGN	48	44	0	1	0	27.7	47	1	4.7	97.3333	136.333	3.1	0.6	0.6	3.62	4.1	2.33	1.27	457.667	79.6667	72	43	6.86667	22.6667	21	0.766667	2.5	3.5	1.1	4.8	19.9	987.333	349.667	4.43333	142.333	28.3	52.6667	11.2	10.9	66.3	707.243	47.3
alive	woman	CGN	1	18	0	1	0	31.1	27	1	6.7	68	291	4.52	1.65	0.3	5.91	7.28	2.2	2.6	169	75	68	38	3.2	1	11	0.6	1.3	2.9	1.8	4.1	22.6	652.8	326	4.1	140.6	27	54	10	10	68
alive	man	CGN	12	40	0	1	0	24.5	28	0	6.95	111	206.5						2.15	1.25	934.5	98.5	63	40.5	9.2	20	19.5	1.1	2.45	3.85	1.75	6	14.8	698.5	378	4.05	142.5	26	48.5	11.4	11.1	68.5
alive	man	CGN	0	12	0	1	0		30	0	4.5	71	147						2	2.1	237	106	56	35	5.9	20	51			4.2	2		21.5	990.3	377	5	139.9	28	44	10.6	10.5	68
alive	man	CGN	5	12	0	1	0	22.9	50	0	5.65	66	179	4.76	0.95	0.58	4.91	3.2	1.85	2	398	143	57	34	3.5	45	30	1.6	2.1	4	1	6.1	42.9	1142.3	441	5.3	140	16	47	10.8	10.6	68
alive	man	CGN	0	40	0	1	1	23	52	0	5.06667	112.667	274.667						2.33	1.67	110.767	95.6667	65.6667	40.6667	9.8	14.6667	17.6667	1.95	2.25	4.3	1.36667	4.7	28	718.233	542.533	4.73333	140.933	24	53.6667	9.33333	9	65.7	385.2	54.1667
alive	woman	CGN	0	150	0	1	1	30.3	52	0	6.66667	95.3333	178.667	5.8	0.9	0.57	5.25	5	2.4	1.63	455	106.667	46.6667	46.3333	4.76667	13	11.6667	2.33333	2.86667	5.93333	1.53333		17.8333	1038	744.333	5.3	144.833	25	45	11	10	68.3
alive	man	CGN	120	6	0	1	0	25	35	1	4.03333	92.3333	149.333	3.02	0.55	0.44	7.49	34.3	2	2.67	386.333	74	56	35	4.86667	6.66667	9	0.666667	2.53333	4.03333	2.33333	4.3	19.9667	948.767	332.167	4.26667	139	24.3	48	11	10.6	68	426.717	45.2833
alive	woman	CGN	0	12	0	0	0	21.9	26	0	7.03333	73.6667	200						2.5	2.13	334	108.667	70	42.6667	4.73333	10	9.66667	1.65	4	5.96667	2.1		23.8	1051	582.667	3.96667	138.833	24	53	10.2	10.7	68
death-no reason	man	CGN	6	7	0	1	0	22.5	30	1	4.63333	86	145	3.42	0.74	0.26	2.62	2.7	2.13	2.47	358.333	65	62.6667	41	8.73333	19	13.3333	1.33333	2.3	4.03333	1.03333	5.4	35.4667	2156.33	432.667	4.6	141.767	28	56.5	11.35	8	68	474.317	53.7333
alive	woman	LN	48	12	0	1	0	18.4	26	0	6.05	78.5	136						2.2	1.4	94.95	31	54.5	37.5	3.95	33	21	1.5	3.95	6.2	2.65		16.4	418.4	491	3.6	140.55	25.5	44.5	13.55	12	68	1896.7	48.9
alive	woman	CGN	12	90	0	1	0	27.3	43	0	10.6	91.5	253.5	5.65	0.98	0.46	4.29	39.8	2.05	2.4	1633.5	183	71.5	43.5	4.4	10.5	16	1.1	3.45	5.55	1.35	5.7	26.1	801.95	641	4.4	143.85	22.5	46	13.05	8	68	2687.89	44.1667
alive	man	CGN	0	94	0	1	0	21.9	41	0	6.5	87.3333	133.333	5.29	1.32	0.56	4.59	39	2.2	2.9	199.5	89.6667	66.3333	41.3333	7.1	25	20.6667	1.53333	1.7	3.16667	0.966667	5.7	31.4	1736	628	4.36667	141.6	24.3	51.3333	9.5	9.2	68.3	771.14	42.4667
alive	woman	ANCA	3	31	0	1	0	19.9	54	1	14.3	104.333	287.333	8.42	1.34	0.94	3.09	4.3	2.33	1.47	27.5333	171.333	67.3333	42.3333	8.33333	14.6667	17.6667	1.66667	4.7	7.33333	3.83333	6.1	23.1333	623	361	3.5	141.5	30	43.3333	9.26667	9.1	67.3	306.062	47.6
alive	man	CGN	0	19	1	1	0	26.4	46	1	8.8	38	125	7.29	0.96	0.51	5.07	87.78	1.5	2.4	289	72	54	34	6.7	9	12	0.8	2.2	3.2	0.8	5.4	40.7	1536	316	4.5	140.8	17	46	10	9	67
alive	woman	DN	0	39	1	1	0	16.9	47	0	7.53333	106	129.333						1.97	1.7	258	117.667	55	36.3333	8.2	49.3333	33	2.46667	2.83333	5.43333	1.26667	8.9	14.9	696.333	478.667	3.76667	145.3	24	42	10.45	10.5	68.5
alive	woman	CGN	36	41	0	0	0	16.3	19	0	7.1	124	230	6.06	2.2	0.7	5.78	37.6	2.47	1.33	58.5333	55.6667	62	42.6667	6.76667	22	22	1.83333	2.06667	3.93333	1.4	5	13.3	861.333	503	3.2	143.367	24.7	41.3333	8.33333	8.3	68.7	552.385	40.4
alive	woman	CGN	0	118	0	1	0	16.8	28	0	4.76667	85.6667	115.333	4.82	1.8	0.62	6.32	41.3	2.17	1.03	380	248.667	62	40.6667	6.03333	11.6667	16.6667	2.16667	2	4.56667	1.26667	5.6	14.6333	740.5	399	3.26667	140.6	30	46.6667	8.86667	8.7	66	499.091	46.3833
alive	man	CGN	60	46	1	1	1	21.1	48	0	14.8	122	475	11.39	0.51	0.09		38.7	2.05	1.6	66.4	80.5	52.5	24	3.1	14	17	1.05	5.1	7.2	3.5	3.8	19.85	624.25	406.85	4.3	136.3	22.5	53	8	8	60
alive	woman	CGN	0	53	0	0	0	20	27	1	5.55	78	178	4.18	1.14	0.41	4.23	3.6	2.2	1.05	247.1	95.5	61.5	37.5	7.45	13	18	1.1	3	4.4	1.6	4.7	20.15	974.95	427	4.15	140.75	27	54	9.5	9	44	1021.44	45.5
alive	woman	CGN	0	40	0	1	0	20.8	25	1	5.5	87.6667	183	10.06	0.7	0.36	5.3	5.97	2.37	1.07	1304.67	1181.67	78.6667	44	9.1	19.3333	24.6667	0.833333	2.66667	4.13333	1.96667	5.2	19.9	483.667	432.667	3.2	139.233	28.3	44	8.66667	8.7	68.7
alive	man	HP	12	24	0	1	0	26.6	54	1	6.33333	115	203	3.81	0.87	0.31	3.73	5	2.3	1.7	140.367	81.3333	68.6667	41.3333	8.86667	13.6667	18	0.966667	2.73333	4.23333	1.73333	4.3	26.3	948.667	407.333	4.7	139.367	23.7	47.6667	9.36667	8.8	68.7	750.952	43.15
alive	woman	CGN	72	39	0	1	0	20.1	46	0	5.03333	122.667	106	1.77	1.05	0.25	2.89	39.8	2.4	1.73	290	103	64.3333	43.3333	7.63333	11	16.5	2.23333	2.46667	4.9	1.63333	5.3	18.1667	1029.33	371	4.86667	144.667	28	46.6667	9.33333	9.3	69	240.261	43.2
alive	man	CGN	120	8	0	1	0	23.9	45	1	5.9	85.6667	189	4.46	1.07	0.46	4.81	5	2.13	2.17	214.933	41.6667	58.6667	37	4.4	14.6667	9.66667	0.8	2.06667	3.5	1.36667	4.4	26.7333	1206.1	333.3	3.93333	139.867	25.3	50.5	9	9	68
alive	woman	CGN	0	64	0	1	0	19.6	47	0	6.73333	104.333	216.333						2.37	1.67	245.333	66.6667	60	34.3333	4.13333	17.3333	20.6667	2.63333	3.06667	5.76667	1.45		21.3	853	587	4.13333	141.867	29	48.6667	8.66667	8.7	67.7
cvd-death	man	CGN	0	56	0	1	0	20.8	52	1	5.5	123	180.667	2.82	1.29	0.32	4.83	41.2	2.33	1.07	248.733	83.6667	69.6667	42	8.56667	35.6667	33.6667	1.3	2.13333	4.03333	0.966667	5.1	15.3667	688.667	322.667	4.73333	142.867	28.3	48.3333	10.3	10.3	66.3	1323.45	38.8
alive	woman	CGN	1	74	1	1	0	18.4	56	0	5.7	100.333	147.667	2.59	0.99	0.27	3.48	42.3	2.17	1.17	237	137.667	53.6667	28.3333	8			1.86667	3	5.33333	1.36667	8.4	13.5	532	352.333	4.46667	146.367	27.3	50.5	9.1	9	69	2651.37	51.3333
alive	woman	CGN	0	74	0	0	0	17.9	26	0	7.16667	123	178.333	4.96	1.28	0.33	3.44	41	2.5	1.93	1311.57	337.667	79	49.3333	9.3	15	20	1.83333	2.43333	4.56667	1.76667	4.2	26.4667	792.667	542.333	3.46667	141.533	28.7	43.3333	9	9	68.7	331.429	46.3167
alive	man	CGN	0	64	0	0	0	19.1	34	0	5.33333	101	151.333	5.23	1.39	0.3			2.3	1.77	19.9	63	65	40.3333	5.2	50.3333	33	3.75	2.9	5.63333	1.6	5.5	20.8667	832.867	510.733	4	141.233	28	40	8.66667	9.3	68	206.970297029703	51.3833
alive	woman	CGN	24	78	0	1	0	25.1	47	0	6.86667	122	308	6.72	1.52	0.58	5.06	39	2.33	1.57	81.3333	62.3333	68.6667	40	8.43333	14	20	1.43333	2.23333	4.16667	1.36667	4.5	18.6	689.333	529.333	4.53333	139.3	26	47.3333	9.56667	9.4	68.7	1233.71	45.4833
alive	man	duonang	120	31	0	1	0	26.1	46	1	7.4	126.333	183.333	6.61	0.7	0.4	3.54	2.7	2.4	1.3	103.167	58	74.3333	46.3333	7.3	27	23	1.16667	2.43333	4	1.3	4.6	15.4	649.667	294.333	2.93333	142.2	26.3	51.6667	10.7	9.8	69.3	1057.13	34.7
alive	woman	CGN	48	79	0	1	0	19.6	31	0	4.7	112	143.333	4.54	1.39	0.27			2.47	1.63	210.333	96.6667	61	39.6667	6.43333	32.6667	17.3333	1.6	3.7	5.7	0.933333	5.3	13.7667	812	373.667	3.73333	136.767	31	46	9	8.7	67.3	423.444	45.4667
death-no reason	man	CGN	0	61	0	1	0	30.8	33	0	8.6	79.5	366	4.71	0.94	0.29	2.11	42.3	2.6	1.9	499	74	69.5	45	5.25	11.5	13	1.1	2.35	4	1.45	5.8	27.5	1019.5	500.5	4.65	143.65	23.5	54	14.35	14.9	64	267.938	49.5
alive	man	CGN	0	30	0	0	0	20.7	21	1	5.16667	82	207.333	1.68	1.3	0.29	7.18	41.3	2.43	1.39	320	77.3333	68.6667	43	3.33333	5.66667	6.66667	0.8	2.26667	3.13333	1.56667	4.4	17.5333	880.667	372.333	4.43333	141.767	29	58.5	9.5	9	61
alive	woman	CGN	84	81	0	1	1	17	50	0	4.7	100	147.667	5.98	1.76	0.43	3.85	41.3	2.17	1.07	408.9	236	65.3333	49.3333	8.5	9.7	12.5667	1.76667	3.4	5.63333	1.2	3.4	15.8667	488	288.333	4.23333	145.733	28	49.3333	10.3	10.2	63	1890.2	40.8
infection-death	man	CGN	60	135	0	1	1	20.6	33	0	5.83333	91.6667	174.333	2.91	0.63	0.21		41.2	2	1.2	150	87	44.6667	31.6667	2.83333	22	28.3333	1.36667	2.83333	4.16667	0.966667	4.9	16.1667	1171.67	431.333	4.56667	141.6	25.7	63.3333	9.2	9.2	49	360.27	49.15
alive	man	CGN	0	136	0	0	0	23.8	34	0	7.2	142.667	227.667	5.55	1.52	0.62	6.32	51.7	2.37	1.37	46.6	56	67.3333	42	4.7	28.3333	12.3333	1.06667	2.1	3.43333	1.13333	5.2	15.7667	499	889.333	5	142.767	25.3	45.3333	10.5	10	67.7	408.375	46.0667
alive	man	CGN	60	20	0	1	0	21.3	25	1	5.8	92	220	3.48	1.18	0.56	2.47	13.8	2.27	2.5	496	93.6667	70	42.6667	6.8	12.6667	7.33333	0.9	2.1	3.23333	0.766667	4.9	25.4	1391.9	456	5.06667	142.233	24.7	42.5	9.25	9	68.5	360.609	50.3833
death-no reason	woman	CGN	0	41	0	1	1	20.5	36	0	3.36667	66	116.333						1.8	1.2	228.667	86.6667	56.3333	39.3333	5.43333	9	20.6667	1.53333	2.03333	3.73333	1.6		24.7	712.267	441	4.56667	145.167	21.7	45.3333	9.66667	9.4	63.7	1020.55	55.45
alive	man	CGN	0	89	0	0	0	22.5	33	0	4.6	94.6667	95.3333	4.89	1.02	0.42	6.79	42	2.4	1.2	192.667	79.6667	69.3333	45.6667	5.43333	25	28.3333	0.966667	1.33333	3.2	1.43333	5.5	22.8667	995	574.667	4.03333	142.433	25.3	62.3333	9.53333	9	61	223.696	62.15
death-no reason	man	CGN	0	157	0	0	1	22	47	0	6.26667	122.333	299	6.03	1.09	0.57	5.18	5	2.28	1.2	125.667	53.3333	70	35.3333	10.6	21.6667	20	1.13333	3.46667	5.16667	1.6	4.6	15.3333	776.333	386.667	4.56667	138	27.7	43.5	9.5	9	69	95.3478	53.4
infection-death	woman	CGN	72	34	0	1	0	19.8	32	1	6.1	91.6667	166	3.59	0.4	0.17	3.88	2.9	2.37	1.53	270.667	61	70	36.3333	5.76667	19.3333	17.3333	1.1	2.8	4.33333	1.93333	3.7	18.9667	788.667	395.667	3.4	135.133	24.7	41.6667	9.16667	8.7	68
alive	man	CGN	0	17	0	0	0	20.4	18	0	7.95	75.5	315.5	5.16	1.54	0.51	4.63	51	2.1	2.05	282	67	47	27	4.3	9	13	1.5	2.3	4.4	1.6	5.4	34	1060	453	5	134.6	19	56	10	10	73	648.814	48.5667
death-no reason	woman	CGN	0	63	0	1	1	23.1	45	1	8.03333	131.333	168	3.5	1.2	0.22	2.78	2.6	2.6	0.93	163.3	54.3333	74.3333	46.3333	5.3	23.3333	22	1.4	2.03333	5	2.1	4.2	18.2333	520.333	440.667	4.46667	142.4	24.3	55	9.33333	9.2	56.3
alive	man	DN	48	67	1	1	1	26	58	0	5.3	82.3333	108.333	4.63	0.61	0.62	5.99		2.17	1.47	67.5	207.333	58	30	3.43333	19.6667	24.6667	1.8	1.9	3.63333	1.1	6.4	29.7667	499	530.333	3.96667	134.3	25.7	48.6667	11	9.5	64.3	654.475	51.45
death-no reason	woman	CGN	3	90	0	1	1	22.1	36	0	5.25	95	275.5	1.95	1.53	0.39	4.87	42.3	2.25	1.75	313.5	103.5	64	32	2.95	7.5	16	1.3	2.35	4.9	1.7	4.3	21	866.5	374	5.1	139.1	28	43	9.8	9.4	70.5	876.886	42.3167
alive	woman	CGN	0	66	0	1	0	20.9	38	0	5	98	113.5	3.49	0.83	0.39	3.79	41.2	2.2	1.3	270	88	67.5	41	17.1	38.5	26.5	1.65	3.2	5.65	1.2	5.1	15.65	1028.5	320	4.4	142	25.5	50	9	8.5	64.5	1022.55	47.7
alive	man	CGN	48	14	0	0	1	22.9	34	1	7.46667	103	156.667	4.46	1.7	0.6	4.49	3.1	2.2	1.53	360.667	77.3333	61	39	4.2	23	15.3333	0.966667	2.8	4.23333	1.46667	3.8	22.5667	1011.33	525	5.03333	140.767	22.3	60.6667	9	9	54.7	576.034	36.1833
alive	man	CGN	12	36	0	0	0	22.1	37	1	6.9	105.333	190.667	6.18	1	0.32	3.85	1.78	2.2	1.23	343.333	118.667	65.6667	36.6667	4.06667	9.66667	10.3333	0.833333	2.13333	3.3	1	4.3	16.6333	773.333	389.333	4.83333	139.067	24.7	50	9.46667	9.1	70.3	1733.52	52.55
death-no reason	woman	CGN	0	8	0	1	0	29.3	61	0	5	77	117	4.47	1.02	0.5	3.54	1.6	2.1	1.9	140	86	73	40	3.9	22	20	1	3.5	5.9	3.4	6.5	20	1003	711	4.7	139.7	27	48	10	10	68	231.022	51.5
alive	man	CGN	0	8	0	0	1	25.5	31	0	5.75	94.5	101						2.33	1.63		82	59.6667	40.6667	7.3	11.5	23	0.9	2.5	4.35	1.5		21.0333	1264.33	429	4.73333	142.233	27	51	11.8	12	68
death-no reason	man	CGN	0	23	0	1	0	20.3	25	0	6.2	89.3333	115						2.37	2.1	111.433	64.6667	55	35.6667	4.43333	14	16	2.05	2.2	4.26667	0.866667	4.3	22.9667	1298.57	425.667	4.2	138.833	27.7	57	10.1	10.2	56	1045.68	46.05
alive	woman	CGN	0	51	0	1	0	28.1	63	1	5.03333	106.333	223	4.06	0.79	0.27	5.57	39.9	2.27	1.47	473.667	67.3333	76	41.3333	6.56667	10	13	0.966667	3.66667	5.2	2.1	4.68	21.1333	563	375.667	4.76667	141.767	28.7	52	10	10	68	1707.58	41.1333
alive	man	CGN	0	67	0	1	0	20.3	58	0	4.4	70	110	3.23	0.79	0.21	4.12	41.2	2.1	1.7	207	125	55	35	4.6	48	33	1.5	1.7	3.3	1	4.6	39.3	595	536	5.7	143.9	16	49	10	9	68
alive	woman	LN	96	138	0	0	0	27.3	50	0	5.16667	120	97	3.23	1.4	0.45	2.13	40	2.33	1.1	189.667	65.6667	59.6667	44	6.9	24	21.6667	1.63333	2.33333	4.53333	3.9	3.5	21	306.667	217.333	4	144.467	28.3	47.3333	9.33333	9	67	442.959	48.65
alive	man	CGN	0	45	0	0	0	18.8	38	0	2.7	77	172	7.74	0.39	0.23			2.1	1.7	879	119	63	42	3.8	16	22	1.4	2.8	4.4	0.7	5.2	22.1	1400	390	4.3	147.4	31	61	12.2	11.9	68	1418.01	44.2
alive	man	CGN	0	30	0	1	0	19.7	33	0	5.6	122	195	3.52	0.62	0.37	3.44	3.2	2.45	1.35	316	93.5	72	47	7.05	51.5	26	1.05	2.35	4.3	2.1	6.2	16.95	1118	342.5	3.95	142.15	28	45.5	10.1	9.8	67.5	1006.65	51.45
alive	woman	CGN	6	107	0	1	0	19.5	32	0	5	82.3333	119	3.55	0.99	0.4		41	2.3	2.5	105	61.3333	63.6667	40.3333	7.43333	5.33333	9.66667	1.4	2.7	4.05	1.65	5.2	30.55	808.333	599	4.03333	139.667	27	40.3333	9	9	68.7
alive	man	CGN	24	75	0	1	0	28.7	44	0	4	91	105.333	2.09	1.18	0.2	2.86	39.7	2.1	1.2	244.933	59	56.6667	37.6667	7.8	14.7	8.6	1.23333	2.76667	3.6	0.7	5.1	16.7333	715.933	430.667	4.3	142.533	27.3	62.6667	10.6333	10	64	1073.45	38.6167
alive	woman	CGN	36	67	0	1	0	20	27	1	8.23333	124.333	255.333	3.38	2.45	0.26	3.08	3.9	2.43	1.27	243.367	74.3333	73.3333	45	5.46667	13.6667	17.6667	1.76667	2.6	4.83333	3.2	4.8	14	466.667	537	3.9	142.333	28.7	38.6667	9.06667	8.7	69
alive	man	CGN	0	5	0	0	0	25	79	0	6.43333	86.6667	170.667						2.13	2.53	227	93.5	64.6667	38.3333	9	31.5	22	1.2	3.3	5.05	1.7		24.4333	872.333	284.333	3.5	144.967	22	65	9.6	8	32	1970.67	48.15
death-no reason	woman	CGN	0	98	0	1	0	22.7	46	0	6.16667	88.6667	193.667	3.88	1.46	0.43	4.66	41.1	2.23	2.33	107.633	69	72.6667	49.3333	7.23333	10.3333	19.3333	1.63333	4.33333	6.7	2.1	5.4	27.4	1269.33	512	3.46667	141.867	22	44.6667	9.56667	9.1	62
death-no reason	man	HBV	36	116	0	0	0	16.6	24	0	4.1	106.5	86	1.53	1.38	0.2	2.66		2.45	1.85	68.6	89	73.5	46.5	10.45	39	31.5	1.6	1.7	3.65	1.4		18.45	1245.5	379.5	3.65	142.4	28	51	10	9	68	553.632	58.2167
alive	woman	CGN	0	157	0	0	0	31	23	0	4.73333	75.3333	164						1.58	1.67	206	49	50	38	4.83333	13.3333	10.6667			3.8	0.79		24.7667	1008.67	429.667	4.7	141.333	26	47.5	9.16667	9	46.5	670.135	44.7
alive	woman	CGN	0	33	1	1	0	24.9	56	0	8.5	101	298.667	5.13	1.5	0.39	2.7	4.7	2.37	1.33	299.5	119	53	38	3.7	13.3333	15.6667	1.46667	2.26667	5.66667	5.56667		13	728	661.333	3.26667	140.667	27	42	12	12	64.7
cvd-death	man	CGN	60	19	0	1	1	21.9	37	1	7.96667	119.667	320	4.47	1.57	0.34	4.21	2.15	2.7	1.57	195.467	69.3333	72.6667	45.3333	5.3	6	13.3333	0.566667	1.06667	3.66667	4.33333	6	25.2667	879.133	367.333	4.6	139.133	28.7	52	11.2333	11.1	64.3	579.623	42.95
death-no reason	man	CGN	5	54	0	1	0	24.5	31	1	7.56667	120	217.333	2.29	1.26	0.3	4.62	6.17	2.37	1.47	1523.67	130.667	74	46.3333	9.63333	26	14.5	0.833333	2.13333	3.9	2.73333	5.4	18.9333	966.667	446	4.93333	143.767	28	53.6667	10.8667	10.2	64.7	206.757	43.7
alive	man	CGN	1	12	0	0	0		34	0	5.7	131	187						2.3	1.3	468	93	73	45	12.3	17	13	1	2	3.9	2.5	5.7	20.4	841	522	3.3	143.6	29	46	9.5	9.2	66
alive	woman	CGN	0	63	0	0	0	18.2	24	0	7.3	104	231					13	2.43	1.67	355	106.667	64	40.3333	3.2	8	10.6667	2.16667	2.7	5.06667	1.26667	4.5	22	826.667	377.667	4.16667	137.033	23.7	44	9.16667	9.1	68
alive	man	CGN	0	7	0	1	0	21.8	27	0	7.4	89.5	194.5	5.43	1.01	0.57	4.08	41	2.35	2.1	244.5	94	69	41	4.8	13	16	1.45	2	3.8	1.2	5.2	22.4	1826	511	4.1	138.65	27	57	9	9	68	390.447	51.1333
alive	woman	CGN	0	38	0	0	0	17.7	46	0	7	131.667	181						2.3	1.7	223.333	297	62.3333	39	4.56667	13.6667	14.6667	1.73333	6.16667	9.46667	2.23333		20.3	851	605.667	3.06667	136.8	26	39.3333	9.83333	9.7	68	846.939	40.5667
death-no reason	man	CGN	60	53	0	0	0	15.5	23	0	5.56667	114	154	3.77	1.61	0.51	5.52		2.47	1.97	473	282.333	68	42.3333	5.83333	45	26	1.26667	2.26667	3.73333	1.03333		23	837.667	684	4.63333	145.767	31.3	75.5	9.5	9.6	32.5	3326.42	50.4333
alive	man	CGN	108	77	0	1	1	24.5	24	0	8.3	130	176.5	3.46	2.73	0.31	4.42	41.3	2.45	0.85	195.5	112	70.5	48.5	6.95	10	13	1.1	2.35	4.55	1.95	5.8	16.5	820.1	474.5	4.1	143	25.5	46	9.25	9.3	68.5	613.438	48
alive	man	CGN	0	82	0	1	0	21.1	43	0	8.9	125	192	6.82	1.88	0.65	3.61	42.2	2.25	1.25	226.5	120.5	71	45.5	6.5	32	26	1.05	2.85	4.85	2.85	5.2	19.7	629.5	512	4.95	142.75	25.5	44.5	9.25	9.1	73	394.995	52.6333
alive	woman	CGN	0	64	0	1	1	25.7	43	1	5.93333	135.667	131.667	4.57	1.02	0.33	3.42	3.5	2.47	1.33	205.033	82.6667	74	45.6667	7.5	11	10.3333	1.4	2.63333	4.76667	2.06667	4.5	19.8667	599.667	471.333	4.3	141.6	28.3	44.3333	9	9	68.7
death-no reason	woman	CGN	24	73	0	1	1	20.9	25	0	6.13333	98.3333	258	5.7	2.1	0.77			2.47	1.77	900	104.333	64.6667	44.6667	4.3	8.33333	9.33333	1.7	4.36667	7.16667	2.13333		18.3	953	551	4.16667	139.667	30	44.6667	9.33333	9.3	68	695.95	51.6167
alive	man	CGN	0	48	1	0	1	30.1	63	0	4.2	116.5	102.5	2.62	0.57	0.22	5.7	71.6	2.15	1.5	127.5	70.5	40.5	37	6.5	16.5	20	1.3	3.45	6.05	4.2	4.8	21.2	444.45	559	4.3	139.3	27.5	49	12	11.3	68
alive	woman	CGN	0	4	0	1	0	19.6	72	0	5.5	92	210						2	1.3		283	53	38	7.8	15	25	1.3	2.3	4.6	1.6		28.6	511.6	224	4.8	143.2	22	41	12.4	11.3	61	463.638	44.25
alive	woman	CGN	96	24	0	0	0	18.2	23	1	5.7	83	191	3.28	1.96	0.36	2.69	2.16	2.2	2.3	22.8	164	71	47	6.9	6	11	1	3	4.6	1.8	5.1	17.8	776.5	637	3.1	137.5	23	38	9	9	68
alive	man	CGN	12	9	0	1	1	20.7	44	0	8.9	113	682.5						2.25	1.6	224	71	67	40.5	6.35	22	22	1.6	2	3.75	1.35	5.5	22.5	740.55	494.5	4.95	138.5	18.5	53	9.9	9.5	67	905.089	51.4167
death-no reason	man	Alport	24	17	0	1	1	25.5	23	1	5.46667	79	184.667	3.18	1.63	0.23	4.11	41	2.3	1.63	261.333	58.6667	63.6667	41	5.03333	15.3333	16.3333	0.833333	1.83333	2.86667	1.06667	4.6	23.7667	1501.33	348.667	5.4	143.5	29	58.3333	9.33333	9.3	65.3	1057.82	47.1
alive	woman	CGN	0	100	0	1	0	16	29	0	4.03333	127.333	142.667	2.43	0.9	0.29		43	2.7	1.77	119	74	79.6667	49.6667	11.1	25.6667	28.3333	1.53333	2.53333	4.33333	2.7	6.6	16.6667	979.333	405	3.86667	133.467	27.3	48.3333	10.1667	9.9	67	701.966	45.7833
alive	man	CGN	0	19	0	0	1	27.5	16	1	5.66667	83	89.3333	2.34	1.01	0.22	2.97	4.2	2.43	1.97	519.1	73	70	46.3333	7.63333	7.33333	10.6667	0.733333	2.06667	3.33333	1.53333	5	20.1667	1565	401	4.1	143.333	28.7	52	13	12.2	69
alive	woman	CGN	0	153	0	1	1	23.8	42	0	6.33333	96.6667	206	6.63	0.74	0.51	6.77	42	2.27	1.1	177.667	60.6667	64.6667	39.6667	4.66667	17	20	1.83333	3.9	5.06667	1.16667		17.9	903.333	573.333	4.2	139.767	30	47.6667	10	9.7	68	734.208	46.8
cvd-death	woman	CGN	24	68	1	1	1	21.3	44	1	5.63333	126	271.667	3.3	1.13	0.31	4.44	2.7	2.3	1.4	293.633	84.6667	58	37	6.43333			2.4	2.56667	6.43333	1.26667	14.9	13.4333	742.667	488	4.9	140.733	27	41	9.4	9.1	68.5	770	39
death-no reason	man	CGN	0	45	0	1	1	26	47	0	4.7	111.5	143.5	4.79	0.74	0.44	3.97	40.1	2.3	1.25	371.5	87.5	69.5	44	15.75	37.5	23	0.85	1.7	3.2	1.9	5.7	21.2	788	415	4.65	147.05	29	46.5	10.35	10	69.5	457.039	50.7667
alive	woman	CGN	156	112	0	0	0	22.5	39	0	4.85	113	54	1.52	0.79	0.16	3.3	42.3	2.3	1	522	330	66.5	41.5	8.95	38.5	36.5	1.15	1.85	3.7	1.6	5.1	12.05	830.45	420	3.45	141.75	27	38	8.75	8.8	67	1833.89	49.7
alive	man	CGN	0	105	0	1	0	21.3	44	0	7.43333	105.333	218.667	1.94	1.21	0.66	4.74	41	2.3	1.63	71	86	63.3333	39.6667	6.1	12.3333	11	1.03333	3.06667	4.03333	1.5	5.6	19.1667	1195.33	530	4.8	140.767	25	54.3333	9.66667	9.7	66.7	805.254	34.8167
alive	man	CGN	1	9	0	0	0	22.4	27	1	8.56667	95.6667	274	6.39	1.01	0.64	4.84	5.09	1.95	2.6	355	96.5	74.5	47.5	4.9	10	4	0.65	2.35	4.15	2.5	4.7	31.5	1016.3	572	4.65	139.2	23.5	48	9.25	9	72	1107.1	50.1
alive	man	CGN	0	48	0	1	0	18.5	23	0	7.2	123	257	2.74	0.69	0.26			2.5	1.3	469	87	80	52	5.4	48	23	1.4	2	3.7	1	4.8	19.2	1261	360	3.8	146.2	26	48	10	9	67	831.283	49.6
alive	man	CGN	0	108	0	1	0	23.5	39	0	6.45	112	134.5	7.54	1.95	1.13	4.56	41.5	2.4	1.65	465	176.5	70	43.5	10	46.5	41.5	1.25	2.2	4.05	1.55	6.4	24.45	1096	452	3.7	143	28.5	44	9.65	9.5	68.5	411.02	47.5
death-no reason	woman	CGN	0	26	0	1	0	22.5	26	1	6.96667	62	128	3.53	2.58	0.26	5.36	4.27	1.87	2.2	225.4	53	53	28	4.3	8	15	0.9	2.2	3.7	1.8	4.7	29.35	908	524	4.45	138.25	24	49	9	9	69	644.273	60.8
alive	woman	CGN	36	23	0	1	0	19.7	49	1	6.63333	97	179	4	1.65	0.22	3.63	2.86	2.37	1.25	56.3	60	64.5	40	5	9.33333	17.6667	1.35	4.55	6.7	2.2	4.2	18.05	511.55	289.5	3.9	140.25	29.5	43	9.06667	8.7	68.7
infection-death	man	CGN	2	160	0	1	0	23.2	40	0	6.56667	102.667	102.667	3.53	0.75	0.75	3.08	41	2.37	1.1	160.867	59	70	43.3333	6.66667	26	22	1.15	3.13333	4.43333	1.7	5.5	21.6	911.667		3.36667	143.467		45	9.2	9	65.3	552.64	47.25
alive	man	CGN	36	60	0	1	0	25.3	53	0	7.16667	115.333	210.333	4.45	1.41	0.51	4.1	1.7	2.33	1.13	350.667	124	68	44	5.9	10	15	1.23333	3.16667	4.83333	1.33333	5.5	12.9	580.667	433.333	4.46667	146.933	27.3	53.3333	10.2667	9.7	65.3	819.976	37.75
alive	woman	CGN	0	31	0	1	0	19.8	72	0	8.65	105.5	209.5					41.2	2.05	1.05	480	97.5	64.5	32	7.3	13	26	0.85	2.7	4.8	3.35	6.9	11	741.15	362.5	3.2	144.45	30	45.5	10.9	10.3	67.5	526.089	43.6167
alive	woman	CGN	60	51	0	0	1	24.2	19	1	9.63333	112	271.333	6.54	2.54	0.62	3.87	5	2.43	1.87	177.977	64.6667	70.6667	43	3.76667	6.66667	8	0.933333	2.8	4.5	2.83333	5.1	19.6667	792.667	374.667	4.7	140.233	20	42	8.73333	8.7	70	450.919	44.4
cvd-death	man	CGN	12	40	0	1	1	22.2	31	1	5	132.667	133.667	2.22	0.76	0.25	3.1	2.7	2.37	2.03	210.667	111.333	74.3333	47.3333	18.0333	25.6667	24	1.1	1.73333	3.03333	0.866667	4.8	19.5667	1067	404	4.46667	139.2	27.7	44	10.6333	9.9	68	338.23	50.4
alive	woman	CGN	12	61	0	1	0	19.9	36	0	5.9	90	116	4.2	1.04	0.28	8.07	31.8	2.4	1.5	67.8	105.5	61.5	35.5	9.2	8	12	1.15	2.1	2.9	2.45	6.8	16.6	1016	442	4.15	136.5	28.5	41	9	8.8	68	251.824	48.3
infection-death	man	CGN	8	110	0	1	0	20.3	48	0	5	134	268	3.15	1.22	0.23	3.79	39.8	2.2	1.7	693	105	65	41.5	4.15	60	28	1.95	3.1	5.35	0.95	5.6	20.7	775.05	367.5	5.35	142.35	25.5	52	12.45	12	66
alive	man	CGN	0	12	0	1	0	24.8	30	0	6.2	74	240	3.84	1.59	0.42	4.83	4.3	2	1.8	64.7	56	58	35	7.2	7	11	1.2	4.3	6.9	2.7	4.7	36.4	1090	679	5.2	138.7	19	42	11.5	10	70	1220.67	46.8667
alive	woman	CGN	0	100	0	1	1	19.3	45	0	5.4	121	145.5	3.32	1.37	0.26	4.27	38.7	2.25	1.2	275.05	63	69	40	8.5	18	20	1.8	1.8	3.85	1.2	6.5	12.9	785.5	353.5	4.2	144.75	28	44	8.5	8.5	70	911.083	53.1833
alive	woman	CGN	0	139	0	1	0	20.3	49	0	4.48667	100.667	165	3.66	1.21	0.37		40	3.23	1.6	682.5	101.333	68.3333	40.3333	4.9	17.3333	19.6667	1.5	2.9	4.8	1.76667	5.1	19.7667	625	792.667	4.45333	146.167	26	53.6667	9.16667	9.1	60.7	1178.32	41.6667
alive	man	CGN	3	24	0	1	0	16.7	15	1	8.15	104.5	271	7.13	1.46	0.34	4.26	5.93	2.1	1.65	381	107.5	56	31.5	5.8	11.5	15.5	1.1	1.9	3.5	0.7	5	29.95	1227.77	669.5	4.15	139.95	23.5	44.5	9.7	9.5	64	479.306	44.2667
alive	woman	DN	12	37	1	0	0	28.1	55	1	9.36667	60.3333	228.333	6.77	1.17	0.71	5.83	5.04	2.37	1.43	51.1167	107.333	65.6667	32	2.96667	6.33333	10.3333	0.733333	1.6	3.66667	3.8	7.5	18.5	736.867	493.333	3.66667	137.6	24	44	12.7	10.8	70
death-no reason	woman	CGN	1	6	0	1	0	31.2	31	1	5.65	96.5	171	3.16	1.15	0.23	4.87	1.92	2.1	2.55	440	57	58	36	5.95	9.5	11.5	0.95	3.1	4.75	1.9	5.9	26.7	1395.25	475.45	5.35	135.35	21	48.5	9.65	9.3	56.5
death-no reason	man	CGN	0	15	0	1	1	27	30	1	5.03333	73.3333	158.333	4	0.59	0.53	3.61	30.6	2.17	1.87	320.333	61.6667	58	35.6667	5.73333	6.66667	7	1.1	1.73333	3.36667	0.766667	6.9	22.6667	1305.33	415.667	4.4	140.467	27.3	61.3333	11.1333	9.6	58.3	598.378	52.3667
alive	man	CGN	0	153	0	0	0	24.6	44	0	4.3	95.6667	168	5.7	13.5	0.49	7.24	42	2.6	2.1	580.333	92	63.5	42.3333	5.15	19.5	14	1.6	3.4	5.13333	1.5	7	24.6	1097.33	631.667	4.33333	140.667	17	41.6667	9.73333	9.1	67.3
alive	man	DN	12	7	1	1	0	29.7	31	1	5.23333	110.333	166.667	4.98	0.98	0.49	7.71	3.2	2.23	1.87	99.6	64.3333	57.3333	35.6667	5.53333	10	11.6667	0.5	2.86667	5.03333	3.6	4.2	24.7333	1202.8	525.933	4.9	138.733	26.7	48	11.4	10	70
alive	woman	CGN	6	64	0	0	0	23.1	44	0	11.2	109	270.333	6.96	0.7	0.56	2.78	3.9	2.4	0.97	100.567	57.6667	65	40.6667	4.66667	3	7	4.33333	1.86667	7.16667	3.33333	5.7	18.8	625	300.333	4.13333	140.4	28	39.5	9	9	68.5	3413.54	43.95
alive	man	CGN	0	40	0	1	0	20.8	36	0	5.1	81	95.3333	2.8	1.06	0.29	4.25	41.2	2.43	1.17	511.267	94	70	43	8.3			1.63333	2.86667	4.9	1.76667	5.4	18.6333	1014.33	388	4.36667	145.167	30.7	52	11.0667	10.5	65.3
death-no reason	man	CGN	0	6	0	1	0	32	30	0	5.9	85.3333	213.667						2.3	2.3	120.333	60.6667	64.6667	41.3333	6.5	33	27.6667	1.2	1.9	4	1.9		25.6667	1800.13	567.333	4.16667	139.6	22					743.991	46.7
alive	man	CGN	12	11	0	1	0		24	0	6.6	146	165						2.5	1.4	141	90	76	45	5.7	14	14	1.3	1.3	2.8	1.2	5.3	9.4	1024	398	4.4	146.4	28	46	9.5	9.5	67	3240.24	42.65
alive	man	CGN	0	55	0	1	0	24.5	52	0	9.55	97	167.5	4.77	1.23	0.42	6.5	39.7	2.35	1.5	487	80	75	42.5	3.7	19	13.5	2.4	1.85	5.65	3.75	6.8	17.5	910	403	3.35	143.55	28.5	55.5	12.25	12.3	68	520.067	53.25
alive	man	DN	12	36	1	1	0	19.2	61	0	3.63333	111	171						2.07	1.43	380	134	62	36	6.3	15	17	1.35	4.4	6.9	2.75		20.25	521	524	4.45	142.2	27.5	43	9	9	69
alive	woman	CGN	0	125	0	1	0	29.3	35	0	6.63333	97.6667	143.333	6.58	2.11	0.66	4.14	42.3	2.5	2.03	79.7	71.6667	60.6667	37.3333	5.33333	12.3333	14.6667	1.55	2.5	4.93333	1.73333	5.1	23.1667	1004.33	721.667	4.76667	139.233	23.3	47.3333	13.7333	12.1	67	1329.61	46.7
alive	man	DN	8	103	1	1	0	16.8	47	0	4.4	120	133	2.9	0.85	0.15	5.5	14.5	2.3	0.8	187	213	59	40	18.5	27	26	1.48	1.6	3.7	1.4	15.8	22.79	358.9	487	3.2	146.1	23	46	11.5	11.8	68	1330.52	54.3167
alive	woman	CGN	12	56	1	1	1	18.7	65	0	6.36667	103.667	314.667	2.89	2.68	0.36	4.53	41.8	2.37	1.23	308	178.667	66.3333	29.6667	4.76667	9	15	1.8	4.5	7.63333	2.63333	12.1	10.8	518	316.5	3.45	136.05	28.5					613.402	41.6
alive	woman	CGN	0	151	0	1	1	23.3	45	0	8.23333	121.333	296.333	4.58	1.76	1.31	5.6	37.4	2.3	1.67	442.333	106.333	67.6667	33.6667	1.33333	32.5	26.5	1.7	3.7	6.76667	3.83333		19.7667	1178	934	2.46667	144.333	26	57.6667	10.6667	9.7	65.3	653.94	42.9333
alive	woman	CGN	0	108	0	1	0	19.5	47	0	6.26667	122.333	299	6.58	1.72	0.67		5	2.27	1.2	134.5	52.5	70	35.3333	8.9	18.3333	20	1.1	3.46667	5.16667	1.6	4.8	15.4	776.833	386.667	4.56667	138.133	41.5	43.5	9.75	9.1	69	483.218	47.0833
cvd-death	man	CGN	0	29	0	0	1	23.4	30	0	3.76667	103.667	184						2.43	1.9	410	86	71.6667	41.3333	7.3	34.3333	15	1.46667	2.23333	4.43333	1.33333		19.0667	994	465.333	4.66667	140.6	26.7	53	14.3	14.6	68.5	505.547	46.8333
alive	man	CGN	0	49	0	1	1	34.5	37	0	6	101.333	173.333					41	2.37	1.87	717.333	99	76.3333	43	2.86667	27	22	1.56667	2.43333	4.6	3		22.0667	1282	120.333	5.03333	139.4	30	61.3333	12.2333	12	55.3	534.343	47.9333
alive	man	CGN	0	100	0	0	0	24.3	31	0	3.8	121.5	151	3.25	0.8	0.26	4.21	42.1	2.5	1.35	435	108	66.5	44	5.8	46	19.5	0.95	1.65	3.6	2.1	5	19.15	936.85	466.5	4.2	142.3	25.5	45.5	9.5	9	67	967.763	40
alive	man	CGN	0	25	0	1	0	21.6	28	1	6.4	96	207	4.13	1.93	0.2	2.45	1.32	2.4	2.2	187	77	70	39	5.5	9	8	0.9	1	2	0.8	5.2	25.5	1059.8	451	5.3	144.3	19	63	11	10.7	39
alive	man	CGN	0	62	0	0	1	23.9	30	0	6.33333	127	201	4.71	1.71	0.75	4.8		2.43	1.73	148.5	58.3333	72.6667	49.6667	7.36667	15.3333	20.3333	1.73333	1.7	4.36667	2	5.4	17.6667	1218.7	533.333	3.76667	140.433	27	55	12.2	12.2	67.5	597.993	45.85
alive	woman	CGN	36	31	0	1	1	27.6	51	0	7.96	116	235.5						2.27	1.17	249.35	80.5	70.5	44.5	6.3	26.5	26.5	1.45	2	4.55	4.5	5.7	15.85	687.1	362	3.75	140.6	27	44.5	9.3	9.1	69.5	696.511	54.9
alive	man	CGN	84	24	0	0	0	16.9	27	0	5.26667	104.667	153.333	2.26	1.5	0.36	2.47	3.5	2.4	1.9	537.333	115.333	63.6667	44	6.36667	21	17	1.53333	2.33333	4.13333	1.03333	4.2	21.1667	913.567	455	3.5	142.6	24.3	43	9.3	8.8	66.5	2647.49	36.95
alive	woman	CGN	96	6	0	0	0	25.4	61	0	4.9	92	95	4.98	0.63	0.27	3.34	2.7	2.8	2.2	1652	600	80	40	3.4	5	10	1	1.8	4.6	4.2	4.8	19.3	954	537	3.4	140.7	27	46	9	9	68
cvd-death	woman	CGN	6	73	0	1	0	20.4	37	0	5.23333	130.667	147.667	2.92	1.23	0.39	3.28	41.1	2.3	0.77	28.7333	55	66.3333	35.6667	8.16667	17.6667	18.3333	1.6	2.03333	5.1	2.23333	5.2	15.9333	543	304	4.36667	142.967	28.7	40.6667	9	9	68.3	357.601	45.35
alive	man	CGN	1	4	0	1	1	20.6	33	1	5.85	57.5	112	5.5	0.8	0.41	3.97	3.8	2.4	1.85	49.8	50.5	58.5	35	4.3	22.5	21	1.1	2.8	4.2	1.2	5.1	43.2	1437	475	5.35	136.7	26.5
alive	man	CGN	6	45	0	1	1	36.5	59	0	5.05	67	102	4	0.79	0.29	4.54		1.95	1.05	476.5	63	67.5	36	8.4	10	17	1.45	2.15	3.85	1	5.7	14	439.15	328	3.9	139.75	21.5	50	10	9	61.5
alive	man	CGN	24	32	0	1	1	29.1	26	1	5.76667	64.3333	157.667	4.06	0.73	0.31	5.16	14.6	2	1.77	322.767	67.3333	64.3333	38.6667	6.36667	14.3333	15.3333	0.766667	2.3	3.33333	1.13333	4.5	25.3667	990.333	410	4.2	139.367	23.7	48	11	10.3	68	516.985	50.0167
alive	woman	CGN	0	126	0	1	0	21.8	28	0	5.75	114	205.5	4.81	1.8	0.52	5.91	42.3	2.5	1.4	95.3	69.5	61.5	41.5	4.5	13.5	19.5	1.65	3.05	6.45	2	5.5	15.1	927.95	419.5	4	131.15	33	50	12.2333	12.1	70	350.59	45.7167
alive	man	CGN	0	5	0	1	1	25.9	32	0	5.7	99	121						2.2	1.5	263	58	60	41	5.3	15	17	1.3	1.9	3.8	1		21.7	1275.9	387	3.9	139.3	30	51	9	9	67	186.565	43.5667
alive	woman	CGN	0	57	0	0	1	16.6	19	0	5.7	114.333	196.667	2.93	1.3	0.33	3.88	42.3	2.4	1.73	453.667	88.3333	70.3333	44	11.5667	9	12	1.43333	1.9	3.6	1.53333	5.4	18.4333	844	423	3.73333	143.367	27.3	52	9.53333	9	57.7	657.284	51.6
death-no reason	woman	HP	0	43	0	1	1	27.1	72	0	4	95	117.5	2.74	1.34	0.32	3.91		2.35	1.5	451	116	57.5	36.5	5.85	15	15.5	1.5	1.1	3.65	1.75		17.55	598.3	342	4.1	139.05	22	49	10.6	9	67	70.9333	109.833
alive	man	CGN	48	21	0	1	0	23.9	47	1	5.9	61.5	126.5	2.75	1.09	0.47	3.52	6.04	2.05	1.75	261	65.5	57	34.5	5.45	17.5	13.5	0.95	2.75	4.45	1.45	4.5	30.75	1160.15	415.5	4.55	144.3	23.5	52	10.7	10	68	977.105	36.8
alive	man	CGN	0	4	0	1	0	20.6	16	1	5.8	99	126.667	3.48	1.33	0.26	3.56	2.78	2.3	1.6	238	116	57	39.6667	5.63333	6.33333	8.33333	1	2.33333	3.76667	1.36667	5	15.5	863.333	365.333	4.5	140.467	26	48	9.4	9	66.5	439.912	47.55
alive	woman	CGN	0	32	0	1	0	24.7	50	1	6.06667	85.6667	249	3.4	1.38	0.68	4.75	32.4	1.97	2.33	1104	195.667	69	38.3333	6.9	9.66667	18.3333	0.833333	1.76667	2.93333	1.3	4.1	26.8667	866	525	4.3	141.267	16	43.6667	9.36667	9.1	69	787.794	42.35
alive	man	CGN	36	18	0	1	0	21.6	44	1	4.83333	100.333	187.667	2.42	1.27	0.33	2.5	3	2.3	1.57	241.633	59	63.3333	39	4.56667	15.6667	11.6667	1.06667	2.6	4.2	1.7	5.6	24.4667	1049.87	581.767	4.2	137.967	26	51	9.5	9.1	69
alive	man	CGN	60	26	0	1	0	23.3	46	0	5.73333	121.333	91	4.24	1.01	0.49	3.76	33.6	2.2	1.63	352.2	142	66	40.6667	9.16667	9	12	1.06667	1.7	3.06667	1.4	4.6	27.1667	983.167	430	3.86667	144.533	29	53.3333	10.9667	10.7	63.7	3560.52	41.8167
alive	woman	CGN	10	19	0	1	0	21	44	1	4.53333	96	163.667	2.38	0.81	0.33	2.89	3.1	1.93	1.6	117.4	60.3333	54.3333	31	3.13333	14.3333	21.6667	1.46667	2.63333	4.56667	1.2	4	17.0667	635.8	366.333	4.03333	139.9	25.3	45	9.6	9.5	69	1731.19	49.8333
alive	man	CGN	72	41	0	1	0	24.8	56	0	9.5	100	203	4.28	2.09	0.61	5.03	13.9	2.3	1.8	57.9	96	57.5	33	4.5	14	19.5	0.6	1.6	3.1	2.25	4.1	22.3	723	354	4.15	140.4	25.5	47	10.75	10.4	68	382.02	45.7167
alive	woman	DN	0	44	1	1	0	23.4	55	1	5.06667	84	171.333	4.02	1.01	0.19	3.45	3.1	2.33	1.63	140.333	130	64	38.6667	5	30	29.6667	1.20667	2.2	4.43333	2.56667	4.9	21.2	663.033	405	5.56667	142.3	22.3	45	10.0667	9.9	69	949.219	38.8
death-no reason	woman	CGN	12	42	0	1	0	24.6	33	1	6.5	100.667	333.333	4.72	1.83	0.29	3.5	2.5	2.33	2.17	194.433	50.3333	66.6667	38.6667	7.16667	5.66667	12.6667	1.16667	3.06667	4.56667	1.23333	5.8	17.7	825.333	441.333	4.83333	139.667	23.3	45.3333	9.43333	8.3	69.3	1763.57	45.9833
alive	man	CGN	0	24	0	1	0	23.7	30	1	9.16667	116.333	326.333	6.22	1.03	0.88	4.78	4.63	2.37	1.13	159.067	105.333	70	43	9.7	29.3333	22.6667	0.866667	2.26667	4	3.1	3.9	18.9	712.333	264.667	3.83333	136.667	21.7	48.6667	10.6667	10.6	69.3	818.571	40.4667
alive	man	CGN	12	27	1	0	0	24.1	40	1	5.83333	113.333	228	4.26	0.73	0.41	4.58	10.3	2.37	1.53	118.5	56	76.6667	50.6667	8.76667	31.3333	19.6667	0.733333	1.5	2.83333	1.96667	5.4	33.7333	653.333	529	5.03333	141.833	22	55	11.8333	8	69.3	872.103	35.6333
alive	man	CGN	72	44	0	1	0	23.4	37	0	5.06667	88.3333	123	3.6	0.74	0.4			2.27	1.7	90.4	81	66.6667	48.6667	3.63333	18.3333	17	0.933333	1.43333	2.9	1.7	6.8	24.4333	1117	450.333	4.06667	145.433	24	56.6667	14.0333	13	63.7	1224.52	44.4333
alive	woman	CGN	0	43	0	1	0	17.6	32	0	3.9	76.5	125	5.09	1.05	0.33	3.92	24.7	2.2	1.5	364	84.5	64	41	5.45	12.5	14	1.75	2.45	4.6	0.75	4.6	16.5	813	403	3.8	143.1	24.5	44.5	9.75	9.8	68	319.151	39.95
alive	man	CGN	0	11	0	1	0	22.8	40	1	4.43333	113	179	2.81	0.82	0.23	4.92	3.14	2.05	1.55	153.85	60.5	57	37.5	6.05	12.5	13.5	1.25	2.3	3.95	1.1	4.8	23.1	1136.75	487	3.95	141.95	21	49	10.6	9	68	860.182	45.75
alive	man	CGN	60	27	0	1	0	29.8	28	1	6.8	114	220.333	5.89	0.76	0.41	0.99	7.7	2.33	1.93	194	63	58.6667	37.3333	5.96667	12	7.66667	1.06667	0.633333	1.7	0.366667	4.6	23.2333	781.333	355	4.53333	139.233	23	56.3333	13.4667	8	69.3	704.389	46
alive	man	CGN	24	51	0	1	0	23.5	50	1	9.2	115.333	209	4.26	1.38	0.12	4.35	41.3	2.3	1.53	170.3	68	74.3333	45.6667	7.5	18	10.3333	1.06667	2.03333	3.6	1.4	4.8	22.4667	686	404	3.66667	142.067	28.7	51.3333	10.5	10.1	68.7
alive	woman	CGN	0	104	0	1	0	17.1	47	0	8.35	114	201.5	2.1	1.12	0.29	3.58	41.2	2.15	1.05	48.3	88	66.5	37	5.4	15	17	1.25	2.15	3.85	1.55	4.9	10	413.6	348.5	4.45	140.9	27.5	39	11.45	10.3	69.5	928.872	47.7
alive	man	CGN	0	88	0	1	0	22.1	61	0	5.65	114.5	274	3.12	1.32	0.29	3.83	41.3	2.35	1.1	272	68.5	68	37.5	5.5	24	23	1	1.9	3.5	1.8	5.2	14.6	738.5	362.5	3.3	145.7	27	45.5	10.2	10.4	69.5	1654.1	40.7833
alive	man	DN	72	89	1	0	1	23.4	69	0	8.1	127.5	245.5	5.59	1.94	0.69	5.34	41.2	2.3	1.15	295	122.5	67.5	37	11.7	25	21	1.55	1.75	6.2	1.45	19.8	13.5	567	426.5	3.25	141.6	27	46.5	11.05	9.9	68	1017.25	42.8333
alive	man	DN	0	77	1	1	1	21.3	64	0	3.7	116.5	150.5	2.45	0.52	0.31		40.2	2.25	0.95	95.85	149.5	64.5	35	9.3	27	24	1.25	1.75	3.85	0.9	7.6	11.8	543.5	313	3.4	137.65	29	41	9.8	9.4	67	453.765	44.25
alive	man	CGN	0	23	0	1	0	21.7	62	0	5.1	103.333	68.6667	5.8	0.56	0.46	5.32	39.8	2.38	1.17	139	98.6667	60.6667	35.3333	11.0333	9	7	1.1	2.16667	3.76667	1.13333	5.2	19.4667	868	482.333	3.7	143.8	29.3	49	10.9	10.2	69.3	353.715	47.4833
alive	woman	CGN	12	5	0	1	0	20	29	1	5.56667	110.667	253	4.41	1.15	0.24	3.8	2.1	2.43	2.2	206.333	58.3333	66.6667	39	5.06667	5.66667	12	1.23333	2.33333	4.26667	1.43333	4.4	24.5333	982.633	395	4.56667	139.767	27.7	41	8.2	8.2	70	10608.3	26.55
alive	man	CGN	0	14	0	1	0	24.3	32	0	4.75	108	263	2.68	0.96	0.27	5.6		2.4	1.7	520	99.5	68.5	42	6.4	22	18	1.8	3.5	5.9	0.85	5.7	20.9	1617	360	3.85	144.25	29	56	10.35	10.7	71	579.213	44.8833
alive	man	CGN	24	15	0	1	0	18	39	1	5.23333	102	179.333	3.07	0.74	0.29	1.68	2.7	2.33	2	276.333	72.6667	63.6667	43	4.93333	14.3333	15	1.1	3.83333	2.16667	1.33333	4.2	33.6333	1061.83	345	4.23333	135.533	20.7	45.6667	9.16667	8.5	69.3	691.967	47.6
alive	man	DN	120	15	1	1	1	26.3	60	1	5.55	88	195.5	3.4	0.89	0.37	3.34	2.15	2	1.7	190	50	56.5	35	8.55	12	11	1.15	2.55	4.1	1	2.8	29.25	982.7	448	4.7	141.1	19	56.6667	9.83333	9.3	66.3	656.337	40.7167
alive	man	CGN	12	13	0	1	0	24.5	31	1	6.5	94	101	4.82	1.05	0.46	4.42	5.41	2.1	2.1	267	40	55	39	10.3	7	4	1.1	1.7	3	0.5	4.5	30.2	1338.9	315	4.7	139.9	25	56	9.5	9	70	1200.14	40.95
death-no reason	man	CGN	0	63	1	1	0	19.6	56	0	5.35	120	142					42.3	2.3	1.35	424.5	45	64	39.5	7	9.5	12	0.8	1.9	3.15	1.3	9.3	19.05	822	402	4.2	144.85	27.5	50	11.35	11	70.5	1114.5	47.9333
alive	man	CGN	24	49	0	1	0	25.2	34	0	10.45	101	368.5	5.35	3.06	0.42	4.37	5.1	2.65	1.8	332.8	99	75	45.5	7.05	17	12	1.1	2.65	4.5	2.15	6.2	26.95	1357	395.5	4.05	140.4	28.5	56	12.35	11.7	70.5	645.174	52.5667
alive	woman	CGN	36	11	0	1	0	17.2	37	1	5.3	113.333	177.333	3.05	1.47	0.39	3.53	2.78	2.2	2.4	199	97	64	39	5.53333	13	12.3333	0.7	1.56667	3.76667	2.76667	3.8	22.1333	958.767	516.433	4.13333	141.133	21.3	42	9.7	9	73	896.884	38.75
alive	woman	CGN	12	113	0	1	0	19.5	21	0																																	602	45.2
death-no reason	woman	CGN	0	12	0	0	0		52	0	5.5	81	42						2.3	1.7													15.2	563.4	293	4.1	138.9	22
alive	man	CGN	1	26	0	1	0	24.4	41	0	5.4	64	197	3.93	0.8	0.38	6.14	29.3	1.6	3.2	376	104	62	36	4.7	13	30	1	2.7	4.4	1.3	4.8	36.6	914	736	3.8	116.5	23	55	10.3	10.2	63	1692.37	47.2333
alive	man	HP	0	4	0	1	0	26.6	71	0	6.9	97	274						2.5	2.1		79	63	36	7.7	16	18			4.2	1.3		14.3	702.9	315	4.1	141.2	29					366.512	50.4
alive	man	HP	120	12	0	1	1	22.9	45	1	4.4	99.3333	158	4.7	0.76	0.51	5.53	11.29	2	1.33	374	105.667	62	33	4	33.6667	28	1.1	1.33333	2.76667	0.866667	5.3	25	812.567	448.1	3.8	140.8	24.3	48	9.63333	9	65.7	394.946	48.45
alive	man	CGN	0	19	0	1	1	27.7	48	1	6.23333	94	104.333	4.17	1.23	0.53	4.58	2.7	2.2	1.93	223.067	69	66.3333	41.3333	6.5	33.3333	24.6667	0.766667	1.63333	4.06667	3.4	6.3	27.9	918.8	354	4.4	143.033	25.3	63.3333	9.2	8.4	36	649.573	48.65
alive	woman	CGN	36	108	0	1	1	16.2	21	0	6.1	127.5	136	3.33	1.12	0.24	2.88	41.2	2.2	1.05	75.7	116.5	66	38.5	5.05	24.5	25	1.45	2.5	4.25	1.4	5.7	23.5	545.65	390.5	4.15	141.8	23.5	54.5	9.35	9	42.5	663.818	51.05
alive	woman	CGN	24	121	0	1	0	18.7	50	0	3.6	108	214	3.41	0.71	0.37	3.3	41.3	2.3	1.6	509	94	58	37	3	16	12	1.7	2.8	5.3	2	4.9	16.5	872.5	394	3.6	143.2	31	49	9	9	66	889	45.6833
alive	man	CGN	1	11	0	1	1	30.1	33	1	7.53333	105	231.667	5.22	1.26	0.6	5.06	2.77	2.2	1.85	460	69.5	62.5	39	4.35	14.5	9.5	0.75	3	4.35	1.4	4.2	15.25	903.2	382.5	4.75	140.7	20	54	9.9	9.2	48	629.483568075117	41.1
death-no reason	man	CGN	12	31	0	1	1	23.2	42	0	9	99	184.333						1.93	1.83	413.333	53	59.6667	41.3333	6.9	7	13.6667	1.13333	3.06667	4.86667	2.66667	5.2	24.3	937.667	604.333	4	142.7	19	63	11.2	11.1	50.7	859.358	44.1
alive	man	CGN	0	42	0	0	1	28.6	61	0	4.93333	108.333	166						2.13	1.6	426	64.6667	61	38	5.46667	18.3333	19.6667	1.16667	2.76667	4.33333	1.6		20	854.333	664	3.8	143.6	30	71.3333	10.6667	9.3	51
alive	man	CGN	72	37	0	1	0	23.4	57	1	7.96667	95.3333	289.333	3.38	0.78	0.3	2.93	1.5	2.3	1.47	170.333	57.6667	58.6667	36	4.3	14	13.6667	1.1	1.43333	2.76667	1.13333	5.3	16.3667	844.667	359.667	3.76667	139.367	26.7	60.6667	11.5667	11.4	55.3	415.713	43.45
infection-death	man	CGN	36	30	0	1	0	26.3	74	1	9.8	97	369	3.64	1.39	0.38	5.16	33.9	2.07	1.23	423.333	95.6667	70.6667	33.3333	3.53333	14	20.6667	1.03333	2.7	4.16667	1.7	5.3	20.9333	612.333	526.333	3.53333	141.133	25.3	57.6667	10.0667	10	51
death-no reason	woman	CGN	12	34	0	1	0	23.4	30	1	7.73333	93.3333	176	7.72	1.26	0.69	3.3	3.57	2.23	1.67	318.667	59	68	37	3.06667	19.6667	15	1.03333	1.73333	3.2	1.4	5.4	20.1	673.8	377.667	5.6	138.567	20.3	54.6667	10	9	57.7	437.553	42.85
alive	woman	CGN	0	12	0	1	0		42	0	6.4	59	259						1.6	2.8		206	67	37	4.1	10	11	1	2.7	4	0.8	5.1	24.8	907.8	488	5.3	139.4	26	50	12.8	8.4	59	1389.62	45.7167
alive	man	CGN	120	17	0	1	1	26.7	47	1	4.9	106	120	3.82	0.56	0.32	4.5	23.5	2.07	1.8	344.333	127.333	58.6667	37.6667	6.4	15.6667	18	0.933333	1.9	3.33333	1.33333	4.8	25.6333	1133.13	379	3.73333	140.967	26.7	54	9.16667	9.3	61
death-no reason	man	CGN	24	36	0	1	1	26	37	1	9.16667	114	303.333	4.99	1.24	0.53	5.85	3.6	2.3	1.83	326.333	72	69.3333	40.6667	5.13333	23.6667	17	0.933333	3.8	5.06667	1.1	4	20.7	900.067	477.667	4	141.833	21	57	12.4	8.4	61	1253.78	39.9
infection-death	woman	CGN	1	19	0	1	1	25.7	32	1	5.53333	95	234	5.55	0.95	0.59	4.16	2.3	2.23	1.73	109.2	86.6667	69.3333	38.6667	6.53333	26	22.6667	1.06667	4.06667	6.2	2.43333	5.2	22.8	629.7	472.933	4.5	136.8	26.3	45.6667	9.93333	9.3	68	449.747	38.95
alive	woman	CGN	24	82	0	1	0	24.6	37	0	6.7	93.6667	190.667	7.54	1.05	0.34	6.24	68.2	2.57	2.63	1727	133.333	63	37.3333	4.2	14	11.6667	1.2	2	3.63333	0.833333	4.68	31.8667	1182.33	708	4.66667	137.667	18	54.5	10.5	10.3	43.5
alive	man	CGN	0	67	0	1	0	22.2	57	0	8.73333	110.333	243.667	5.76	1.01	0.71	3.25		2.33	1.87	332.667	70.6667	57.3333	40.6667	4	12	11	1.13333	4	5.33333	2.56667		20.6	817.333	769.333	4.63333	140.6	28	53	11	10	66
alive	man	CGN	1	9	0	1	0	20.4	22	1	6	80	305	4.71	0.76	0.34	3.96	2.31	2.2	3.7	244	59	53	37	3.9	11	11	1.2	1.7	3.2	0.6	3.9	34.8	1152	527.9	5.8	138.1	18	50	9.5	9	69	622.358	47.2167
alive	man	DN	5	39	1	1	0	24.2	61	1	5	75	169	3.26	1.27	0.35	3.2	4.1	2.1	2.1	33.9	63	56	29	4.5	3	15	1.1	4.4	5.6	1.2	5.7	21.2	883.5	443	5	140.1	24	51	11.3	10	66
alive	man	CGN	0	89	0	1	0	18.9	45	0	5.65	104	154.5	3.73	1.31	1.12	4.47	38.4	2.4	0.7	537.5	83.5	71.5	41	9.05	45	41.5	1.35	1.75	3.65	1.35	5.6	14.05	800.35	322.5	3.25	142.95	33	47.5	9	9	67
alive	man	CGN	240	4	0	1	0	24	65	1	5.35	95.5	379	3.13	0.59	0.58	0.6	41.1	2.6	2.35	628.2	101.5	53	33.5	3.45	12	20	1.7	3.15	5.25	0.85	4.4	42.05	1263	535	4.2	137.45	20.5	52	10	9.2	65	2551.72	42.2333
alive	woman	CGN	36	39	0	1	0	20.9	45	1	5.73333	107.667	179	4.08	0.7	0.37	5.48	12.2	2.33	1.33	530.333	140	68.3333	41	5.03333	28	18.3333	1.5	1.8	3.66667	1.43333	3	19.1667	852	345.333	4.8	139.533	29	41.6667	10.6333	10.2	67.3
alive	man	CGN	0	49	0	1	1	26.4	61	1	6.03333	111.333	133.333	11.1	0.58	0.35	3.45		2.23	1.03	274	74.6667	64	39.3333	7.36667	17.3333	20.6667	1.33333	2.76667	4.96667	1.2		13.6667	734.667	631.333	4	144.667	30	53.6667	11.6667	11	65	433.811	35.35
alive	man	CGN	8	41	0	1	1	22.8	46	1	7.53333	84.6667	118	6.94	0.23	0.16	7.03	6.27	2.47	2	206.1	63	67.3333	40.6667	3.73333	20.6667	13.6667	0.8	2.46667	4.13333	2.4	5.1	15.5667	1102.33	304.333	4.36667	137.9	25.7	41.6667	10.7333	10.4	67.3	647.636	44.1
death-cancer	woman	CGN	36	19	0	1	1	25.7	37	1	4.9	106.333	107	4.29	1.07	0.95	3.83	5	2.43	1.5	94	80.6667	69	41	9.23333	25.6667	25	1.6	3.6	5.9	1.43333	5.6	23.4667	855.9	402	3.9	138.467	23	44.6667	9.06667	8.7	67.7	711.19	38.1333
death-cancer	man	DN	0	46	1	0	1	27.3	50	0	7.23333	105	216.333	5.77	1.12	0.7	5.55	3.7	2.47	1.7	179.133	65	66	42.3333	4.5	16	18.3333	1.96667	4.5	7.06667	1.23333	8.2	27.6	814.667	475.333	5.16667	140.033	26.7	48.6667	10.5667	9.7	67.7
alive	woman	CGN	12	63	0	1	1	21.9	48	1	6.5	80.5	256	5.28	0.92	0.48		3	2.3	1.6	228.75	70	60	38.5	5.75	10	20			4.3	2.35	5.5	33.05	727.45	410	4.05	138.6	27	47	10.5	10.2	68	471.14	39.85
alive	man	CGN	24	38	1	1	0	23.6	44	0	7.4	99.5	529.5						2.2	1.4	848	87	59	38	5.15	11	17	1.05	2.55	3.65	1.75	5.9	16.3	789.7	469.5	4.8	143.25	20	59	13	12.7	67	709.087	37.6
alive	woman	CGN	12	16	0	1	0	20.2	33	0	8.75	138.5	232						2.5	1.25		107.5	77	45	5.1	15.5	17.5	1.95	1.45	3.55	0.9		11.2	217.3	404.5	4.25	142.2	21	40.5	9	9	70	2010.63	36.45
alive	woman	CGN	0	59	0	0	0	24.7	59	0	3.3	101.333	54						2.27	1.53	686.667	542.667	64.3333	35.6667	4.76667	33	40.3333	2.06667	2.73333	5.3	0.933333	5	16.9333	753.667	608	3.56667	138.467	27.3	41	8.66667	8.3	66.7
alive	woman	CGN	1	51	0	1	0	24.6	35	1	6.23333	112.667	184.333	5.28	1.25	0.11	5.81	3.02	2.57	0.93	144.567	80	79	44.6667	8.13333	11	11	1.36667	2.26667	4.26667	2.03333	6	11.6667	777	317	3.5	140.867	28.7	52.6667	10.2333	10.3	68	707.394	46.7
alive	woman	DN	0	18	1	1	0	22.3	51	0	6.4	86	108.5						1.9	1.85	209	144	57	32	4.95	26.5	36.5	1.6	2	3.45	1.4		19.45	703.3	497.5	4.2	141.4	23	52	10	10.3	50
alive	man	CGN	0	30	0	1	0	19.4	30	0	9.3	137.5	191						2.5	0.75	214	165.5	84.5	47.5	10.25	24.5	12.5	1.2	2.25	3.85	1.45	6.6	12.4	446	439.5	3.5	142.55	29.5	44	12.8	11.9	68
alive	woman	CGN	84	4	0	1	1	17.3	36	1	7.7	99.5	173	5.98	1.09	0.35	3.97	1.48	2.05	1.6	221.55	68.5	58.5	45.5	4.4	8	14	1.2	2.7	4.4	1.55	4.3	12.75	651.45	481.6	3.9	138.45	29.5	43	11.5	8	68	1239.16	38.8167
alive	man	CGN	0	50	0	1	0	20.9	37	0	8.16667	103.667	177.667						2.57	1.73	75	87.6667	67.3333	47	8.13333	18.6667	21	1.36667	1.86667	3.5	1.8	5.1	16.3	1202.67	474.667	3.13333	140.867	25.7	45.6667	10.6667	8.7	63.3
alive	man	CGN	0	67	0	1	0	24.1	70	0	5.5	97.3333	141.333						1.83	1.27	380.333	162	58.6667	37.3333	4	14	14.6667	1.36667	2.8	4.2	0.866667	5	18.2667	1233.67	594.667	5.03333	142.367	26.7	48	9.66667	9.3	66.7
alive	man	CGN	0	73	0	1	0	19.1	31	0	5.96667	97.3333	89				3.2		2.37	2.43	179	78.6667	65	44.3333	5.16667	25	24.6667	1.13333	1.83333	3.26667	1.83333	5.7	22.3667	982.667	530	3.63333	141.367	26.3	44.6667	10	10.2	68
alive	man	CGN	0	11	0	1	1	26.1	47	1	5.83333	122.333	151	6.19	0.53	0.23	2.01	10.8	2.27	1.8	148.367	99.3333	65.6667	43.3333	8.23333	27.3333	27.3333	1.16667	2.06667	3.66667	0.9	5.7	27	794.167	316	4.33333	143.3	20	44.3333	9.93333	9.2	68.3	822.268	33.05
alive	woman	CGN	0	70	0	1	0	19.3	33	0	6.5	78	120						3	2.6	52.5	78	62	43	3.2	20	21	1.6	1.8	3.6	1.2		25.7	1539	489	5.1	140.4	25					516.456	39.95
alive	man	CGN	0	38	0	1	0	21.3	34	0	5.9	100.333	136.667						2.33	1.63	390.333	179	63.6667	41.6667	9.4	13.3333	15.6667	1.56667	3.73333	5.53333	1.66667	5.6	23.6667	1125.67	458	3.86667	140.533	27	49.3333	10.8333	10.5	67.7	746.854	39.45
alive	woman	CGN	0	46	0	0	0	25.9	41	0	5.46667	87.3333	130						2.37	1.87	406	107	63	39.3333	7.06667	12	12.6667	1.86667	2.3	4.13333	0.7	5.3	28.1	953.667	474.667	4.93333	141.033	28.3	48.3333	11.4	11.1	65.3
alive	man	CGN	1	38	0	1	1	20.7	17	1	6.1	92.3333	176	7.22	1.03	0.68	2.47	18.8	2.33	1.67	275.667	56	62	40.3333	9.26667	29.6667	23.3333	1.43333	2.26667	3.93333	1.16667	5.3	23.7333	770.333	295.333	4.53333	137.6	26	51	13.3667	8	68.3
alive	man	CGN	12	20	0	1	1	20.6	47	1	6.43333	101.333	173.333	4.38	0.62	0.23	3.7	3.14	2.03	1.57	269.667	65.3333	69.6667	41.3333	6.16667	20	16.6667	1.2	1.76667	3	0.566667	4.7	20.6	993	430.333	4.13333	143.7	26.7	48.6667	9.43333	9.4	68.7
alive	man	CGN	36	57	0	1	1	23.5	44	0	5.65	110	184.5					41.3	2.45	1.05	448.5	74.5	72	45	9.05	16	16.5	1.75	3	5.65	2.25	5.5	20.45	1320.5	373	4.3	139.75	29	51	10.3	9.8	69	966.302	40.2833
alive	woman	DN	0	14	1	1	1	28.8	49	1	6.36667	89	193.667	5.12	0.76	0.39	5.12	8.02	2.27	1.5	246.667	155.667	68	37.6667	5.9	9.66667	13.6667	1	3.5	5.26667	2.33333	6.2	27.1	787.333	424	4.4	125.233	29.3	46	9.8	9.5	70
alive	man	DN	36	37	1	1	1	34.4	47	1	7.4	104	270.333	4.71	1.46	0.66	5.01	2.9	2.07	1.83	148	109	55.6667	28.3333	4.66667	39.3333	26.6667	1.93333	2.4	4.5	1.2	3.2	17.0667	665.8	340	4.73333	142.1	24.3	53	12.4	11.7	70	959.762	45.3
